# Supplementary material for: Three new species of Uvariodendron (Annonaceae) from coastal East Africa in Kenya and Tanzania
Source: PhytoKeys. 2021 Mar 12;174:107–26. doi: 10.3897/phytokeys.174.61630 (PMC7979674; doi:10.3897/phytokeys.174.61630)
Supplement: XML Treatment for Uvariodendron mbagoi [file phytokeys.174.61630-treatment1.xml]

<!DOCTYPE tp:taxon-treatment
  PUBLIC "-//TaxonX//DTD Taxonomic Treatment Publishing DTD v0 20100105//EN" "tax-treatment-NSO.dtd">
<tp:taxon-treatment xmlns:tp="http://www.plazi.org/taxpub"><tp:treatment-meta><kwd-group><label>Taxon classification</label><kwd><named-content xmlns:xlink="http://www.w3.org/1999/xlink" content-type="kingdom">Plantae</named-content></kwd><kwd><named-content xmlns:xlink="http://www.w3.org/1999/xlink" content-type="order">Magnoliales</named-content></kwd><kwd><named-content xmlns:xlink="http://www.w3.org/1999/xlink" content-type="family">Annonaceae</named-content></kwd></kwd-group><mixed-citation publication-type="journal"><person-group><name><surname>Dagallier</surname><given-names>Léo-Paul M.J.</given-names></name><name><surname>Mbago</surname><given-names>Frank M.</given-names></name><name><surname>Luke</surname><given-names>W.R. Quentin</given-names></name><name><surname>Couvreur</surname><given-names>Thomas L.P.</given-names></name></person-group><article-title>Three new species of <italic><tp:taxon-name><tp:taxon-name-part taxon-name-part-type="genus" reg="Uvariodendron">Uvariodendron</tp:taxon-name-part></tp:taxon-name></italic> (<tp:taxon-name><tp:taxon-name-part taxon-name-part-type="family">Annonaceae</tp:taxon-name-part></tp:taxon-name>) from coastal East Africa in Kenya and Tanzania</article-title><source>PhytoKeys</source><day>12</day><month>3</month><year>2021</year><volume>174</volume><fpage>107</fpage><lpage>126</lpage><pub-id pub-id-type="doi">10.3897/phytokeys.174.61630</pub-id></mixed-citation></tp:treatment-meta><tp:nomenclature><tp:taxon-name><object-id xmlns:xlink="http://www.w3.org/1999/xlink" content-type="arpha" xlink:type="simple">2976C7E0-5702-539E-AA38-491AF3B2B704</object-id>
            <tp:taxon-name-part taxon-name-part-type="genus" reg="Uvariodendron">Uvariodendron</tp:taxon-name-part>
            <tp:taxon-name-part taxon-name-part-type="species" reg="mbagoi">mbagoi</tp:taxon-name-part>
            <object-id xmlns:xlink="http://www.w3.org/1999/xlink" content-type="ipni" xlink:type="simple">urn:lsid:ipni.org:names:77215717-1</object-id>
          </tp:taxon-name><tp:taxon-authority>Dagallier &amp; Couvreur</tp:taxon-authority><tp:taxon-status xmlns:xlink="http://www.w3.org/1999/xlink" xlink:type="simple">sp. nov.</tp:taxon-status><xref ref-type="fig" rid="F1">Fig. 1</xref></tp:nomenclature><tp:treatment-sec sec-type="material" id="SECID0EEGAE"><title>Type.</title><p>Tanzania – Tanga • L.-P.M.J. Dagallier 39 (holotype: MPU (MPU1375316), isotypes: <named-content xmlns:xlink="http://www.w3.org/1999/xlink" content-type="dwc:institutional_code" xlink:type="simple">DSM</named-content>, K, MO, MPU (MPU1375317), P, WAG); Handeni District, Kwedijela forest, ca. 8 km from Kwamsisi village; <named-content xmlns:xlink="http://www.w3.org/1999/xlink" content-type="dwc:verbatimCoordinates" xlink:type="simple"><named-content content-type="geo-json" specific-use="{&#34;type&#34;:&#34;Point&#34;,&#34;coordinates&#34;:[38.603431,-5.913922]}" id="NCID0ESGAE" xlink:type="simple">5°54'50.12"S, 38°36'12.35"E</named-content></named-content>; alt. 156 m; 13 Nov. 2019.</p></tp:treatment-sec><tp:treatment-sec sec-type="diagnosis" id="SECID0EXGAE"><title>Diagnosis.</title><p>Differs from other <italic><tp:taxon-name><tp:taxon-name-part taxon-name-part-type="genus" reg="Uvariodendron">Uvariodendron</tp:taxon-name-part></tp:taxon-name></italic> species by its stiff greyish–green leaves with slightly revolute margins, the strong bergamot scent (the citrusy smell of <italic><tp:taxon-name><tp:taxon-name-part taxon-name-part-type="genus" reg="Citrus">Citrus</tp:taxon-name-part> <tp:taxon-name-part taxon-name-part-type="species" reg="bergamia">bergamia</tp:taxon-name-part></tp:taxon-name></italic> Risso, between lemon and orange scent) of crushed leaves and bark, its globose flower buds easily falling off and its tomentose fruits having regular tufts of higher hair density. Differs from <italic><tp:taxon-name><tp:taxon-name-part taxon-name-part-type="genus" reg="Uvariodendron">Uvariodendron</tp:taxon-name-part> <tp:taxon-name-part taxon-name-part-type="species" reg="kirkii">kirkii</tp:taxon-name-part></tp:taxon-name></italic> by having smaller leaves when looking at the greater leaves (157 mm maximum vs. 210 mm maximum) (Table <xref ref-type="table" rid="T1">1</xref>).</p></tp:treatment-sec><tp:treatment-sec sec-type="description" id="SECID0E5HAE"><title>Description.</title><p>Tree or shrub 3–6 m tall, 5–10 cm in diameter at breast height (d.b.h.), slash with strong bergamot smell (the citrusy smell of <italic><tp:taxon-name><tp:taxon-name-part taxon-name-part-type="genus" reg="Citrus">Citrus</tp:taxon-name-part> <tp:taxon-name-part taxon-name-part-type="species" reg="bergamia">bergamia</tp:taxon-name-part></tp:taxon-name></italic> Risso); young branches sparsely pubescent to glabrous, old branches glabrous. Leaves distichous, simple, entire, margins slightly revolute, stiff, greyish–green. Petiole 3–6.5 mm long, 1.2–3 mm in diameter, young petiole sparsely pubescent to glabrous, old petiole glabrous. Leaf lamina 76–157 mm long, 31–59 mm wide, length:width ratio 2.2–3.5, narrowly elliptic to elliptic to narrowly obovate, between coriaceous and cartilaginous, apex acute to shortly acuminate, acumen 5–10 mm long, base acute to slightly decurrent (sometimes cuneate), above glabrous, below sparsely pubescent to glabrous when young, glabrous when old; mid rib sunken above, raised below, above glabrous when young and old, below sparsely pubescent to glabrous when young, glabrous when old; secondary veins 10–14 pairs, weakly brochidodromous, indistinct to slightly impressed above, slightly raised to raised below, inter–secondary veins absent; tertiary veins reticulate. Inflorescence borne on trunk or old branches, of 1–2 (3) flowers. Flower sessile or subsessile, pedicel 0–0.6 mm long, 2 mm in diameter. Flowers actinomorphic, hermaphroditic, buds globose 5–9 mm in diameter, velutinous, falling off very easily. Only flower buds and old fallen flowers seen. Bracts 2–5, at base of the pedicel, upper bract 5–8 mm long, 10–15 mm wide, appressed, enclosing bud, pubescent outside, glabrous inside. Sepals 3, ca. 7–8 mm long, ca. 7–12 mm wide (measures taken from bud), imbricate, enclosing the petals in bud, velutinous outside, glabrous inside. Outer petals 3, ca. 4 mm long, ca. 4 mm wide (measures taken from bud). Inner petals 3, ca. 5 mm long, ca. 5 mm wide (measures taken from bud), shortly velutinous outside, glabrous inside. Stamens more than 400, mature length unknown, anthers linear, connective truncate. Carpels 12–16, ca. 1.5 mm long, ca. 1 mm wide (measures taken from old flower), velutinous, stigma coiled. Fruiting pedicel 0–6 mm long, ca. 4 mm in diameter, pubescent. Monocarps 1–7, 20–50 mm long, 10–12 mm wide, length:width ratio 2–4.5, cylindrical, generally curved, showing constrictions and longitudinally ridged, green–grey, tomentose with regular tufts of higher hair density, shortly stipitate, stipe 0–1.5 mm long, 5 mm wide, tomentose. Seeds 4–17 per monocarp, uniseriate to biseriate, 8–8.5 mm long, 5.5–6 mm wide, glabrous.</p><fig id="F1" position="float" orientation="portrait"><object-id xmlns:xlink="http://www.w3.org/1999/xlink" content-type="doi" xlink:type="simple">10.3897/phytokeys.174.61630.figure1</object-id><object-id xmlns:xlink="http://www.w3.org/1999/xlink" content-type="arpha" xlink:type="simple">2325D87D-8EBE-5926-B1E0-E01F6C819756</object-id><label>Figure 1.</label><caption><p><italic><tp:taxon-name><tp:taxon-name-part taxon-name-part-type="genus" reg="Uvariodendron">Uvariodendron</tp:taxon-name-part> <tp:taxon-name-part taxon-name-part-type="species" reg="mbagoi">mbagoi</tp:taxon-name-part></tp:taxon-name></italic><bold>A</bold> trunk with flower buds <bold>B</bold> young branch <bold>C, D</bold> entire leaf: <bold>C</bold> lower side <bold>D</bold> upper side <bold>E–H</bold> pre-anthetic flower bud: <bold>E</bold> on trunk (bottom) and fallen flower bud (top) <bold>F</bold> seen from top with sepals removed <bold>G</bold> seen from top with outer petals removed <bold>H</bold> longitudinal section; <italic>br</italic> bract, <italic>ca</italic> carpel, <italic>ip</italic> inner petal, <italic>op</italic> outer petal, <italic>se</italic> sepal, <italic>st</italic> stamen <bold>I–M</bold> Fruit: <bold>I</bold> entire with 7 monocarps <bold>J</bold> indumentum <bold>K</bold> seed <bold>L</bold> tangential cut <bold>M</bold> longitudinal cut. Photos by L.-P. M.J. Dagallier from the specimens U. Bloesch s.n. (<bold>F, G</bold>), L.-P.M.J. Dagallier 39 (<bold>B, E, H, J, L</bold>), 40 (<bold>A, C, D</bold>) and 50 (<bold>I</bold>). Scale bars: 10 mm unless stated.</p></caption><graphic xmlns:xlink="http://www.w3.org/1999/xlink" xlink:href="phytokeys-174-107-g001.jpg" position="float" orientation="portrait" xlink:type="simple" id="oo_519464.jpg"><uri content-type="original_file" xlink:type="simple">https://binary.pensoft.net/fig/519464</uri></graphic></fig></tp:treatment-sec><tp:treatment-sec sec-type="habitat" id="SECID0E2KAE"><title>Habitat.</title><p>Closed evergreen forest dominated by <italic><tp:taxon-name><tp:taxon-name-part taxon-name-part-type="genus" reg="Scorodophloeus">Scorodophloeus</tp:taxon-name-part> <tp:taxon-name-part taxon-name-part-type="species" reg="fischeri">fischeri</tp:taxon-name-part></tp:taxon-name></italic>, on coral rag soil. Altitude: 90–340 meters.</p></tp:treatment-sec><tp:treatment-sec sec-type="distribution" id="SECID0EMLAE"><title>Distribution.</title><p>Endemic to Tanzania; only known from seven locations: Kimboza Forest, Msata Hill, Kwedijela forest, Kwedivikilo sacred forest, Mkwaja Ranch, Mkulumuzi river, and Hale (Fig. <xref ref-type="fig" rid="F2">2</xref>).</p><fig id="F2" position="float" orientation="portrait"><object-id xmlns:xlink="http://www.w3.org/1999/xlink" content-type="doi" xlink:type="simple">10.3897/phytokeys.174.61630.figure2</object-id><object-id xmlns:xlink="http://www.w3.org/1999/xlink" content-type="arpha" xlink:type="simple">9A578874-EEE4-500B-B138-2F494F458FDB</object-id><label>Figure 2.</label><caption><p>Map of the distribution of the three new <italic><tp:taxon-name><tp:taxon-name-part taxon-name-part-type="genus" reg="Uvariodendron">Uvariodendron</tp:taxon-name-part></tp:taxon-name></italic> species. Protected areas are represented in grey shades (see Material and Methods for details). The red cross indicates Kilulu hill, where <italic><tp:taxon-name><tp:taxon-name-part taxon-name-part-type="genus" reg="Uvariodendron">Uvariodendron</tp:taxon-name-part> <tp:taxon-name-part taxon-name-part-type="species" reg="dzomboense">dzomboense</tp:taxon-name-part></tp:taxon-name></italic> was expected to occur but was not found.</p></caption><graphic xmlns:xlink="http://www.w3.org/1999/xlink" xlink:href="phytokeys-174-107-g002.jpg" position="float" orientation="portrait" xlink:type="simple" id="oo_519465.jpg"><uri content-type="original_file" xlink:type="simple">https://binary.pensoft.net/fig/519465</uri></graphic></fig></tp:treatment-sec><tp:treatment-sec sec-type="conservation status" id="SECID0EVMAE"><title>Conservation status.</title><p>This species is known from 11 records in seven locations. The current occurrence of the species in Mkulumuzi river and Hale is really unlikely given that these are now (sub)urban areas and that these records date back, respectively, more than 30 years and over a century. Changes in traditional practices and exploitation of traditionally protected forests had been observed more than 20 years ago (<xref ref-type="bibr" rid="B35">Mwihomeke et al. 1998</xref>). This indicates that the current occurrence of the species in Kwedivikilo sacred forest is uncertain. Kwedijela forest is a locality under deforestation pressure with local crops slowly gaining ground (L–P.M.J. Dagallier and F. Mbago, field observations). However, the occurrences of the species in Kwedijela forest are 500 meters from the limit of Saadani National Park (<abbrev xmlns:xlink="http://www.w3.org/1999/xlink" content-type="institution" xlink:title="Saadani National Park" id="ABBRID0E6MAE" xlink:type="simple">SNP</abbrev>), so the species is likely to occur within the <abbrev xmlns:xlink="http://www.w3.org/1999/xlink" content-type="institution" xlink:title="Saadani National Park" id="ABBRID0EENAE" xlink:type="simple">SNP</abbrev> where the protection is strict. The only record of this species occurring within a protected area is in Kimboza Forest Reserve, which has been threatened by encroachment, logging and invasion by the exotic <italic><tp:taxon-name><tp:taxon-name-part taxon-name-part-type="genus" reg="Cedrela">Cedrela</tp:taxon-name-part> <tp:taxon-name-part taxon-name-part-type="species" reg="odorata">odorata</tp:taxon-name-part></tp:taxon-name></italic> L. (<xref ref-type="bibr" rid="B22">Hall and Rodgers 1986</xref>, <xref ref-type="bibr" rid="B39">Patrick 2008</xref>).</p><p>For the reasons explained above, we removed the occurrences in Mkulumuzi river and Hale from the calculations of extent of occurrence (<abbrev xmlns:xlink="http://www.w3.org/1999/xlink" xlink:title="extent of occurrence" id="ABBRID0E5NAE" xlink:type="simple">EOO</abbrev>) and the area of occupancy (<abbrev xmlns:xlink="http://www.w3.org/1999/xlink" xlink:title="area of occupancy" id="ABBRID0ECOAE" xlink:type="simple">AOO</abbrev>). Considering the five remaining localities, the <abbrev xmlns:xlink="http://www.w3.org/1999/xlink" xlink:title="extent of occurrence" id="ABBRID0EGOAE" xlink:type="simple">EOO</abbrev> is 3867 km<sup>2</sup> and <abbrev xmlns:xlink="http://www.w3.org/1999/xlink" xlink:title="area of occupancy" id="ABBRID0EMOAE" xlink:type="simple">AOO</abbrev> is 20 km<sup>2</sup>. Following IUCN criterion B (<xref ref-type="bibr" rid="B26">IUCN 2012</xref>), <italic><tp:taxon-name><tp:taxon-name-part taxon-name-part-type="genus" reg="Uvariodendron">Uvariodendron</tp:taxon-name-part> <tp:taxon-name-part taxon-name-part-type="species" reg="mbagoi">mbagoi</tp:taxon-name-part></tp:taxon-name></italic> is therefore assigned a preliminary status of Endangered <abbrev xmlns:xlink="http://www.w3.org/1999/xlink" xlink:title="endangered" id="ABBRID0EBPAE" xlink:type="simple">EN</abbrev> B1ab(i,ii,iii,iv)+2ab(i,ii,iii,iv).</p></tp:treatment-sec><tp:treatment-sec sec-type="Vernacular names" id="SECID0EFPAE"><title>Vernacular names.</title><p>Zigua (or Chizigua) language: Mchenene, Msenene (C.M. Kisena 3039), Mkenene (T.L.P. Couvreur 3, L–P.M.J. Dagallier 39, F. Mbago 3323).</p></tp:treatment-sec><tp:treatment-sec sec-type="Uses" id="SECID0EKPAE"><title>Uses.</title><p>The bark is used as a spice for meat meals and for tea.</p></tp:treatment-sec><tp:treatment-sec sec-type="Additional field notes" id="SECID0EPPAE"><title>Additional field notes.</title><p>Foodplant of <italic><tp:taxon-name><tp:taxon-name-part taxon-name-part-type="genus" reg="Graphium">Graphium</tp:taxon-name-part> <tp:taxon-name-part taxon-name-part-type="species" reg="kirbyi">kirbyi</tp:taxon-name-part></tp:taxon-name></italic> (<tp:taxon-name><tp:taxon-name-part taxon-name-part-type="family">Papilionidae</tp:taxon-name-part></tp:taxon-name>) (T.C.E. Congdon 532).</p></tp:treatment-sec><tp:treatment-sec sec-type="etymology" id="SECID0EFQAE"><title>Etymology.</title><p>Named after Mr. Frank Mbago, curator of the <named-content xmlns:xlink="http://www.w3.org/1999/xlink" xlink:type="simple" content-type="institution" xlink:href="http://grbio.org/institution/university-dar-es-salaam">Dar es–Salaam University herbarium</named-content> (<named-content xmlns:xlink="http://www.w3.org/1999/xlink" content-type="dwc:institutional_code" xlink:type="simple">DSM</named-content>), to whom we owe the discovery of this species, and in honor of his botanic knowledge and fieldwork expertise in Tanzania, in particular of <tp:taxon-name><tp:taxon-name-part taxon-name-part-type="family">Annonaceae</tp:taxon-name-part></tp:taxon-name>. He is also co-discoverer of the endemic Tanzanian genus <italic><tp:taxon-name><tp:taxon-name-part taxon-name-part-type="genus" reg="Mwasumbia">Mwasumbia</tp:taxon-name-part></tp:taxon-name></italic> (<xref ref-type="bibr" rid="B12">Couvreur et al. 2009</xref>).</p></tp:treatment-sec><tp:treatment-sec sec-type="Paratypes" id="SECID0EARAE"><title>Paratypes.</title><p>Tanzania – Morogoro • L.-P.M.J. Dagallier 50 (<named-content xmlns:xlink="http://www.w3.org/1999/xlink" content-type="dwc:institutional_code" xlink:type="simple">DSM</named-content>, K, MO, MPU (MPU1379109), P, WAG); Morogoro Rural District, Kimboza forest; <named-content xmlns:xlink="http://www.w3.org/1999/xlink" content-type="dwc:verbatimCoordinates" xlink:type="simple"><named-content content-type="geo-json" specific-use="{&#34;type&#34;:&#34;Point&#34;,&#34;coordinates&#34;:[37.808925,-7.021772]}" id="NCID0EORAE" xlink:type="simple">7°01'18.38"S, 37°48'32.13"E</named-content></named-content>; alt. 267 m; 15 Nov. 2019. – Pwani • U. Bloesch s.n. (WAG (WAG.1549674; WAG.1418750), Kwedijela Coastal Forest, T3; <named-content xmlns:xlink="http://www.w3.org/1999/xlink" content-type="dwc:verbatimCoordinates" xlink:type="simple"><named-content content-type="geo-json" specific-use="{&#34;type&#34;:&#34;Point&#34;,&#34;coordinates&#34;:[38.600000,-5.916667]}" id="NCID0EWRAE" xlink:type="simple">5°55'00"S, 38°36'00"E</named-content></named-content>; 18 Sep. 2004. • T.L.P. Couvreur 3 (<named-content xmlns:xlink="http://www.w3.org/1999/xlink" content-type="dwc:institutional_code" xlink:type="simple">DSM</named-content>, WAG); Bagamoyo District, Mazizi hill, on road between Chilinze and Wami River; <named-content xmlns:xlink="http://www.w3.org/1999/xlink" content-type="dwc:verbatimCoordinates" xlink:type="simple"><named-content content-type="geo-json" specific-use="{&#34;type&#34;:&#34;Point&#34;,&#34;coordinates&#34;:[38.364167,-6.370667]}" id="NCID0EDSAE" xlink:type="simple">6°22'14.4"S, 38°21'51"E</named-content></named-content>; alt. 100 m; 09 Nov. 2006. • L.-P.M.J. Dagallier 1 (<named-content xmlns:xlink="http://www.w3.org/1999/xlink" content-type="dwc:institutional_code" xlink:type="simple">DSM</named-content>, K, MO, MPU (MPU1379043, MPU1379066), P, WAG), Msata Hill, 30 km North of Chalinze; <named-content xmlns:xlink="http://www.w3.org/1999/xlink" content-type="dwc:verbatimCoordinates" xlink:type="simple"><named-content content-type="geo-json" specific-use="{&#34;type&#34;:&#34;Point&#34;,&#34;coordinates&#34;:[38.363881,-6.371606]}" id="NCID0EQSAE" xlink:type="simple">6°22'17.78"S, 38°21'49.97"E</named-content></named-content>; alt. 317 m; 06 Nov. 2019. – Tanga • T.C.E. Congdon 532 (K); Pangani District, Mkwaja Ranch; <named-content xmlns:xlink="http://www.w3.org/1999/xlink" content-type="dwc:verbatimCoordinates" xlink:type="simple"><named-content content-type="geo-json" specific-use="{&#34;type&#34;:&#34;Point&#34;,&#34;coordinates&#34;:[38.794700,-5.814100]}" id="NCID0EYSAE" xlink:type="simple">5°48'50.76"S, 38°47'40.92"E</named-content></named-content>; alt. 90 m; 04 Dec. 1998. • L.-P.M.J. Dagallier 40 (<named-content xmlns:xlink="http://www.w3.org/1999/xlink" content-type="dwc:institutional_code" xlink:type="simple">DSM</named-content>, K, MO, MPU (MPU1379099), P, WAG); Handeni District, Kwedijela forest, ~8 km Kwamsisi village; <named-content xmlns:xlink="http://www.w3.org/1999/xlink" content-type="dwc:verbatimCoordinates" xlink:type="simple"><named-content content-type="geo-json" specific-use="{&#34;type&#34;:&#34;Point&#34;,&#34;coordinates&#34;:[38.603686,-5.914103]}" id="NCID0EFTAE" xlink:type="simple">5°54'50.77"S, 38°36'13.27"E</named-content></named-content>; alt. 155 m; 13 Nov. 2019. • W.D. Hawthorne 1420A (K); Tanga District, Mkulumuzi river, karst river valley, Steinbruch reserve; <named-content xmlns:xlink="http://www.w3.org/1999/xlink" content-type="dwc:verbatimCoordinates" xlink:type="simple"><named-content content-type="geo-json" specific-use="{&#34;type&#34;:&#34;Point&#34;,&#34;coordinates&#34;:[39.016700,-5.100000]}" id="NCID0ENTAE" xlink:type="simple">5°06'00"S, 39°01'00.12"E</named-content></named-content>; 12 Aug. 1982. • C.M. Kisena 3039 (MO); Handeni District, Collected from Kwedivikilo sacred forest near Manga Village; <named-content xmlns:xlink="http://www.w3.org/1999/xlink" content-type="dwc:verbatimCoordinates" xlink:type="simple"><named-content content-type="geo-json" specific-use="{&#34;type&#34;:&#34;Point&#34;,&#34;coordinates&#34;:[30.616667,-5.100000]}" id="NCID0EVTAE" xlink:type="simple">5°06'00"S, 30°37'00"E</named-content></named-content>; 17 Nov. 1997. • F.M. Mbago 3323 (<named-content xmlns:xlink="http://www.w3.org/1999/xlink" content-type="dwc:institutional_code" xlink:type="simple">DSM</named-content>, K); Handeni District, Kwedijela forest, ~8 km Kwamsisi village; <named-content xmlns:xlink="http://www.w3.org/1999/xlink" content-type="dwc:verbatimCoordinates" xlink:type="simple"><named-content content-type="geo-json" specific-use="{&#34;type&#34;:&#34;Point&#34;,&#34;coordinates&#34;:[38.603686,-5.914103]}" id="NCID0ECUAE" xlink:type="simple">5°54'50.77"S, 38°36'13.27"E</named-content></named-content>; 07 Oct. 2004. • G.A. Peter 52283 (B, WAG, K), Inseln des Pangani bei Hale; <named-content xmlns:xlink="http://www.w3.org/1999/xlink" content-type="dwc:verbatimCoordinates" xlink:type="simple"><named-content content-type="geo-json" specific-use="{&#34;type&#34;:&#34;Point&#34;,&#34;coordinates&#34;:[38.603906,-5.293000]}" id="NCID0EKUAE" xlink:type="simple">5°17'34.8"S, 38°36'14.06"E</named-content></named-content>; alt. 340 m; 31 Jan. 1915.</p></tp:treatment-sec><tp:treatment-sec sec-type="discussion" id="SECID0EPUAE"><title>Discussion.</title><p><italic><tp:taxon-name><tp:taxon-name-part taxon-name-part-type="genus" reg="Uvariodendron">Uvariodendron</tp:taxon-name-part> <tp:taxon-name-part taxon-name-part-type="species" reg="mbagoi">mbagoi</tp:taxon-name-part></tp:taxon-name></italic> is unique within <italic><tp:taxon-name><tp:taxon-name-part taxon-name-part-type="genus" reg="Uvariodendron">Uvariodendron</tp:taxon-name-part></tp:taxon-name></italic> for the strong bergamot (<italic><tp:taxon-name><tp:taxon-name-part taxon-name-part-type="genus" reg="Citrus">Citrus</tp:taxon-name-part> <tp:taxon-name-part taxon-name-part-type="species" reg="bergamia">bergamia</tp:taxon-name-part></tp:taxon-name></italic> Risso) scent of the crushed leaves and bark. This scent is between lemon and orange scent. Other African <tp:taxon-name><tp:taxon-name-part taxon-name-part-type="family">Annonaceae</tp:taxon-name-part></tp:taxon-name> species present strong scents. For example, <italic><tp:taxon-name><tp:taxon-name-part taxon-name-part-type="genus" reg="Uvariodendron">Uvariodendron</tp:taxon-name-part> <tp:taxon-name-part taxon-name-part-type="species" reg="anisatum">anisatum</tp:taxon-name-part></tp:taxon-name></italic> Verdcourt (<xref ref-type="bibr" rid="B49">Verdcourt 1955</xref>) presents an aniseed scent, and <italic><tp:taxon-name><tp:taxon-name-part taxon-name-part-type="genus" reg="Uvariodendron">Uvariodendron</tp:taxon-name-part> <tp:taxon-name-part taxon-name-part-type="species" reg="molundense">molundense</tp:taxon-name-part></tp:taxon-name></italic> (Diels) R.E.Fries <italic>var. <tp:taxon-name><tp:taxon-name-part taxon-name-part-type="genus" reg="Uvariodendron"/><tp:taxon-name-part taxon-name-part-type="species" reg="molundense"/><tp:taxon-name-part taxon-name-part-type="variety" reg="citrata">citrata</tp:taxon-name-part></tp:taxon-name></italic> Le Thomas (<xref ref-type="bibr" rid="B32">Le Thomas 1969</xref>) and <italic><tp:taxon-name><tp:taxon-name-part taxon-name-part-type="genus" reg="Uvariopsis">Uvariopsis</tp:taxon-name-part> <tp:taxon-name-part taxon-name-part-type="species" reg="citrata">citrata</tp:taxon-name-part></tp:taxon-name></italic> Couvreur &amp; Niangadouma (<xref ref-type="bibr" rid="B9">Couvreur and Niangadouma 2016</xref>), present a lemon scent. However, no bergamot scent has been reported so far in <tp:taxon-name><tp:taxon-name-part taxon-name-part-type="family">Annonaceae</tp:taxon-name-part></tp:taxon-name>.</p><p>The globose flower buds of this species easily fall off. Only flower buds were observed for this species, thus it is hard to infer the size of mature flowers. In the description above, the measures on the sepals and the petals are based on the dissection of the biggest flower bud of U. Bloesch s.n., and the carpel measurements were based on an old flower of T.C.E. Congdon 532 which has lost sepals and petals.</p><p>The fruiting specimens observed were collected from September to December. Collecting this species earlier in the year might permit the observation of flowers at anthesis.</p></tp:treatment-sec><tp:treatment-sec><!--Section generated to contain objects referenced in tp:taxon-treatment.--><table-wrap id="T1" position="float" orientation="portrait"><label>Table 1.</label><caption><p>Comparison of the main characters used to discriminate the described species with <italic><tp:taxon-name><tp:taxon-name-part taxon-name-part-type="genus" reg="Uvariondendron">Uvariondendron</tp:taxon-name-part> <tp:taxon-name-part taxon-name-part-type="species" reg="kirkii">kirkii</tp:taxon-name-part></tp:taxon-name></italic>. In bold: character unique to the species.</p></caption><table id="TID0EVZBG" rules="all"><tbody><tr><th rowspan="1" colspan="1">Species</th><th rowspan="1" colspan="1">
                <italic><tp:taxon-name><tp:taxon-name-part taxon-name-part-type="genus" reg="Uvariodendron">U.</tp:taxon-name-part> <tp:taxon-name-part taxon-name-part-type="species" reg="kirkii">kirkii</tp:taxon-name-part></tp:taxon-name></italic>
              </th><th rowspan="1" colspan="1">
                <italic><tp:taxon-name><tp:taxon-name-part taxon-name-part-type="genus" reg="Uvariodendron">U.</tp:taxon-name-part> <tp:taxon-name-part taxon-name-part-type="species" reg="dzomboense">dzomboense</tp:taxon-name-part></tp:taxon-name></italic>
              </th><th rowspan="1" colspan="1">
                <italic><tp:taxon-name><tp:taxon-name-part taxon-name-part-type="genus" reg="Uvariodendron">U.</tp:taxon-name-part> <tp:taxon-name-part taxon-name-part-type="species" reg="mbagoi">mbagoi</tp:taxon-name-part></tp:taxon-name></italic>
              </th><th rowspan="1" colspan="1">
                <italic><tp:taxon-name><tp:taxon-name-part taxon-name-part-type="genus" reg="Uvariodendron">U.</tp:taxon-name-part> <tp:taxon-name-part taxon-name-part-type="species" reg="schmidtii">schmidtii</tp:taxon-name-part></tp:taxon-name></italic>
              </th></tr><tr><td rowspan="1" colspan="1">Scent</td><td rowspan="1" colspan="1">none reported</td><td rowspan="1" colspan="1">none reported</td><td rowspan="1" colspan="1">
                <bold>strong, bergamot</bold>
              </td><td rowspan="1" colspan="1">none reported</td></tr><tr><td rowspan="1" colspan="1">Lamina length (mm)</td><td rowspan="1" colspan="1">86–210</td><td rowspan="1" colspan="1">65–132</td><td rowspan="1" colspan="1">76–157</td><td rowspan="1" colspan="1">159–188</td></tr><tr><td rowspan="1" colspan="1">Leaves margins</td><td rowspan="1" colspan="1">flat</td><td rowspan="1" colspan="1">slightly revolute</td><td rowspan="1" colspan="1">slightly revolute</td><td rowspan="1" colspan="1">flat</td></tr><tr><td rowspan="1" colspan="1">Pedicel length (mm)</td><td rowspan="1" colspan="1">5–28</td><td rowspan="1" colspan="1">8–30</td><td rowspan="1" colspan="1">
                <bold>0–0.6</bold>
              </td><td rowspan="1" colspan="1">10– 15</td></tr><tr><td rowspan="1" colspan="1">Sepals</td><td rowspan="1" colspan="1">free, valvate to imbricate</td><td rowspan="1" colspan="1">fused at base</td><td rowspan="1" colspan="1">free, imbricate</td><td rowspan="1" colspan="1">
                <bold>fused, forming a ring</bold>
              </td></tr><tr><td rowspan="1" colspan="1">Petals length (mm)</td><td rowspan="1" colspan="1">12–39</td><td rowspan="1" colspan="1">16–18</td><td rowspan="1" colspan="1">unknown on mature flower</td><td rowspan="1" colspan="1">
                <bold>10–12</bold>
              </td></tr><tr><td rowspan="1" colspan="1">Number of carpels</td><td rowspan="1" colspan="1">7–20</td><td rowspan="1" colspan="1"><bold>50</bold>–<bold>75</bold></td><td rowspan="1" colspan="1">12–16</td><td rowspan="1" colspan="1">&lt; 10</td></tr></tbody></table></table-wrap></tp:treatment-sec><ref-list><ref id="B35"><mixed-citation xmlns:xlink="http://www.w3.org/1999/xlink" xlink:type="simple"><person-group><name name-style="western"><surname>Mwihomeke</surname><given-names>ST</given-names></name><name name-style="western"><surname>Msangi</surname><given-names>TH</given-names></name><name name-style="western"><surname>Mabula</surname><given-names>CK</given-names></name><name name-style="western"><surname>Ylhäisi</surname><given-names>J</given-names></name><name name-style="western"><surname>Mndeme</surname><given-names>KCH</given-names></name></person-group> (<year>1998</year>) Traditionally protected forests and nature conservation in the North Pare Mountains and Handeni District, Tanzania. Journal of East African Natural History 87(1): 279–290. <ext-link xlink:type="simple" ext-link-type="doi" xlink:href="10.2982/0012-8317(1998)87[279:TPFANC]2.0.CO;2">https://doi.org/10.2982/0012-8317(1998)87[279:TPFANC]2.0.CO;2</ext-link></mixed-citation></ref><ref id="B22"><mixed-citation xmlns:xlink="http://www.w3.org/1999/xlink" xlink:type="simple"><person-group><name name-style="western"><surname>Hall</surname><given-names>JB</given-names></name><name name-style="western"><surname>Rodgers</surname><given-names>WA</given-names></name></person-group> (<year>1986</year>) <article-title>Pole cutting pressure in Tanzanian forest.</article-title><source>Forest Ecology and Management</source><volume>14</volume>(<issue>2</issue>): <fpage>133</fpage>–<lpage>140</lpage>. <ext-link xlink:type="simple" ext-link-type="doi" xlink:href="10.1016/0378-1127(86)90098-8">https://doi.org/10.1016/0378-1127(86)90098-8</ext-link></mixed-citation></ref><ref id="B39"><mixed-citation xmlns:xlink="http://www.w3.org/1999/xlink" xlink:type="simple"><person-group><name name-style="western"><surname>Patrick</surname><given-names>C</given-names></name></person-group> (<year>2008</year>) An impact of invasive species <italic><tp:taxon-name><tp:taxon-name-part taxon-name-part-type="genus">Cedrela</tp:taxon-name-part> <tp:taxon-name-part taxon-name-part-type="species">odorata</tp:taxon-name-part></tp:taxon-name></italic> L. on native plant species composition and diversity in Kimboza forest reserve; Morogoro, Tanzania. Thesis. University of Dar es Salaam. <ext-link xlink:type="simple" ext-link-type="uri" xlink:href="http://41.86.178.5:8080/xmlui/handle/123456789/13163">http://41.86.178.5:8080/xmlui/handle/123456789/13163</ext-link></mixed-citation></ref><ref id="B26"><mixed-citation xmlns:xlink="http://www.w3.org/1999/xlink" xlink:type="simple"><institution xlink:type="simple">IUCN</institution> (<year>2012</year>) <source>IUCN Red List Categories and Criteria: Version 3.1. Second Edition.</source><publisher-name>IUCN</publisher-name>, <publisher-loc>Gland, Switzerland and Cambridge</publisher-loc>, <size units="page">32 pp</size>.</mixed-citation></ref><ref id="B12"><mixed-citation xmlns:xlink="http://www.w3.org/1999/xlink" xlink:type="simple"><person-group><name name-style="western"><surname>Couvreur</surname><given-names>TLP</given-names></name><name name-style="western"><surname>van der Ham</surname><given-names>RWJM</given-names></name><name name-style="western"><surname>Mbele</surname><given-names>YM</given-names></name><name name-style="western"><surname>Mbago</surname><given-names>FM</given-names></name><name name-style="western"><surname>Johnson</surname><given-names>DM</given-names></name></person-group> (<year>2009</year>) <article-title>Molecular and morphological characterization of a new monotypic genus of <tp:taxon-name><tp:taxon-name-part taxon-name-part-type="family">Annonaceae</tp:taxon-name-part></tp:taxon-name>, <italic><tp:taxon-name><tp:taxon-name-part taxon-name-part-type="genus">Mwasumbia</tp:taxon-name-part></tp:taxon-name></italic>, from Tanzania.</article-title><source>Systematic Botany</source><volume>34</volume>(<issue>2</issue>): <fpage>266</fpage>–<lpage>276</lpage>. <ext-link xlink:type="simple" ext-link-type="doi" xlink:href="10.1600/036364409788606398">https://doi.org/10.1600/036364409788606398</ext-link></mixed-citation></ref><ref id="B49"><mixed-citation xmlns:xlink="http://www.w3.org/1999/xlink" xlink:type="simple"><person-group><name name-style="western"><surname>Verdcourt</surname><given-names>B</given-names></name></person-group> (<year>1955</year>) <article-title>Notes from the East African Herbarium: III.</article-title><source>Kew Bulletin</source><volume>10</volume>(<issue>4</issue>): <fpage>595</fpage>–<lpage>609</lpage>. <ext-link xlink:type="simple" ext-link-type="doi" xlink:href="10.2307/4113772">https://doi.org/10.2307/4113772</ext-link></mixed-citation></ref><ref id="B32"><mixed-citation xmlns:xlink="http://www.w3.org/1999/xlink" xlink:type="simple"><person-group><name name-style="western"><surname>Le Thomas</surname><given-names>A</given-names></name></person-group> (<year>1969</year>) <source>Flore du Gabon 16 – Annonacées.</source><publisher-name>Muséum National d’Histoire Naturelle</publisher-name>, <publisher-loc>Paris</publisher-loc>, <size units="page">371 pp</size>.</mixed-citation></ref><ref id="B9"><mixed-citation xmlns:xlink="http://www.w3.org/1999/xlink" xlink:type="simple"><person-group><name name-style="western"><surname>Couvreur</surname><given-names>TLP</given-names></name><name name-style="western"><surname>Niangadouma</surname><given-names>R</given-names></name></person-group> (<year>2016</year>) <article-title>New species of <italic><tp:taxon-name><tp:taxon-name-part taxon-name-part-type="genus">Uvariopsis</tp:taxon-name-part></tp:taxon-name></italic> (<tp:taxon-name><tp:taxon-name-part taxon-name-part-type="family">Annonaceae</tp:taxon-name-part></tp:taxon-name>) and <italic><tp:taxon-name><tp:taxon-name-part taxon-name-part-type="genus">Laccosperma</tp:taxon-name-part></tp:taxon-name></italic> (<tp:taxon-name><tp:taxon-name-part taxon-name-part-type="family">Arecaceae</tp:taxon-name-part></tp:taxon-name>/<tp:taxon-name><tp:taxon-name-part taxon-name-part-type="family">Palmae</tp:taxon-name-part></tp:taxon-name>) from Monts de Cristal, Gabon.</article-title><source>PhytoKeys</source><volume>68</volume>: <fpage>1</fpage>–<lpage>8</lpage>. <ext-link xlink:type="simple" ext-link-type="doi" xlink:href="10.3897/phytokeys.68.9576">https://doi.org/10.3897/phytokeys.68.9576</ext-link></mixed-citation></ref></ref-list></tp:taxon-treatment>
