# Supplementary material for: Three new species of Uvariodendron (Annonaceae) from coastal East Africa in Kenya and Tanzania
Source: PhytoKeys. 2021 Mar 12;174:107–26. doi: 10.3897/phytokeys.174.61630 (PMC7979674; doi:10.3897/phytokeys.174.61630)
Supplement: XML Treatment for Uvariodendron dzomboense [file phytokeys.174.61630-treatment2.xml]

<!DOCTYPE tp:taxon-treatment
  PUBLIC "-//TaxonX//DTD Taxonomic Treatment Publishing DTD v0 20100105//EN" "tax-treatment-NSO.dtd">
<tp:taxon-treatment xmlns:tp="http://www.plazi.org/taxpub"><tp:treatment-meta><kwd-group><label>Taxon classification</label><kwd><named-content xmlns:xlink="http://www.w3.org/1999/xlink" content-type="kingdom">Plantae</named-content></kwd><kwd><named-content xmlns:xlink="http://www.w3.org/1999/xlink" content-type="order">Magnoliales</named-content></kwd><kwd><named-content xmlns:xlink="http://www.w3.org/1999/xlink" content-type="family">Annonaceae</named-content></kwd></kwd-group><mixed-citation publication-type="journal"><person-group><name><surname>Dagallier</surname><given-names>Léo-Paul M.J.</given-names></name><name><surname>Mbago</surname><given-names>Frank M.</given-names></name><name><surname>Luke</surname><given-names>W.R. Quentin</given-names></name><name><surname>Couvreur</surname><given-names>Thomas L.P.</given-names></name></person-group><article-title>Three new species of <italic><tp:taxon-name><tp:taxon-name-part taxon-name-part-type="genus" reg="Uvariodendron">Uvariodendron</tp:taxon-name-part></tp:taxon-name></italic> (<tp:taxon-name><tp:taxon-name-part taxon-name-part-type="family">Annonaceae</tp:taxon-name-part></tp:taxon-name>) from coastal East Africa in Kenya and Tanzania</article-title><source>PhytoKeys</source><day>12</day><month>3</month><year>2021</year><volume>174</volume><fpage>107</fpage><lpage>126</lpage><pub-id pub-id-type="doi">10.3897/phytokeys.174.61630</pub-id></mixed-citation></tp:treatment-meta><tp:nomenclature><tp:taxon-name><object-id xmlns:xlink="http://www.w3.org/1999/xlink" content-type="arpha" xlink:type="simple">026836F4-FC5B-5EA0-B77B-992F85C00FD1</object-id>
            <tp:taxon-name-part taxon-name-part-type="genus" reg="Uvariodendron">Uvariodendron</tp:taxon-name-part>
            <tp:taxon-name-part taxon-name-part-type="species" reg="dzomboense">dzomboense</tp:taxon-name-part>
            <object-id xmlns:xlink="http://www.w3.org/1999/xlink" content-type="ipni" xlink:type="simple">urn:lsid:ipni.org:names:77215718-1</object-id>
          </tp:taxon-name><tp:taxon-authority>Dagallier, W.R.Q. Luke &amp; Couvreur</tp:taxon-authority><tp:taxon-status xmlns:xlink="http://www.w3.org/1999/xlink" xlink:type="simple">sp. nov.</tp:taxon-status><xref ref-type="fig" rid="F3">Fig. 3</xref></tp:nomenclature><tp:treatment-sec sec-type="material" id="SECID0EGZAE"><title>Type.</title><p>Kenya – Coast • S.A. Robertson et al. Mrima Dzombo Expedition 207 (holotype: K, isotypes: EA, MO, WAG), Kaya Dzombo Hill; <named-content xmlns:xlink="http://www.w3.org/1999/xlink" content-type="dwc:verbatimCoordinates" xlink:type="simple"><named-content content-type="geo-json" specific-use="{&#34;type&#34;:&#34;Point&#34;,&#34;coordinates&#34;:[39.210000,-4.430000]}" id="NCID0EPZAE" xlink:type="simple">4°25'48"S, 39°12'36"E</named-content></named-content>; alt. 300 m; 07 Feb. 1989.</p></tp:treatment-sec><tp:treatment-sec sec-type="diagnosis" id="SECID0EUZAE"><title>Diagnosis.</title><p>This species differs from other <italic><tp:taxon-name><tp:taxon-name-part taxon-name-part-type="genus" reg="Uvariodendron">Uvariodendron</tp:taxon-name-part></tp:taxon-name></italic> species by its 50–75 carpels that are densely pubescent and its leaves smaller than 150 mm in length and narrowly elliptic to elliptic. It differs from <italic><tp:taxon-name><tp:taxon-name-part taxon-name-part-type="genus" reg="Uvariodendron">U.</tp:taxon-name-part> <tp:taxon-name-part taxon-name-part-type="species" reg="kirkii">kirkii</tp:taxon-name-part></tp:taxon-name></italic> by its smaller leaves (132 mm maximum versus 210 mm maximum) and higher number of carpels (50–75 versus 7–20) (Table <xref ref-type="table" rid="T1">1</xref>).</p><fig id="F3" position="float" orientation="portrait"><object-id xmlns:xlink="http://www.w3.org/1999/xlink" content-type="doi" xlink:type="simple">10.3897/phytokeys.174.61630.figure3</object-id><object-id xmlns:xlink="http://www.w3.org/1999/xlink" content-type="arpha" xlink:type="simple">6451403B-3EF8-5131-8D5A-5B3620C1B84B</object-id><label>Figure 3.</label><caption><p><italic><tp:taxon-name><tp:taxon-name-part taxon-name-part-type="genus" reg="Uvariodendron">Uvariodendron</tp:taxon-name-part> <tp:taxon-name-part taxon-name-part-type="species" reg="dzomboense">dzomboense</tp:taxon-name-part></tp:taxon-name></italic><bold>A</bold> young branch with leaves <bold>B</bold> petiole and young branch detail <bold>C, D</bold> young fruit: <bold>C</bold> apical view <bold>D</bold> from the side <bold>E–G</bold> old flower: <bold>E</bold> entire on trunk <bold>F</bold> from top with details of ovaries <bold>G</bold> close-up. <italic>ip</italic> inner petal, <italic>mo</italic> monocarp, <italic>ov</italic> ovary, <italic>se</italic> sepal, <italic>sts</italic> stamen scars. Photos by L.-P. M.J. Dagallier from the specimens W.R.Q. Luke 1654 (<bold>F, G</bold>), W.R.Q. Luke 7443 (<bold>B</bold>) and S.A. Robertson MDE 207 (<bold>A, C, D, F</bold>). Scale bars: 10 mm unless stated.</p></caption><graphic xmlns:xlink="http://www.w3.org/1999/xlink" xlink:href="phytokeys-174-107-g003.jpg" position="float" orientation="portrait" xlink:type="simple" id="oo_519466.jpg"><uri content-type="original_file" xlink:type="simple">https://binary.pensoft.net/fig/519466</uri></graphic></fig></tp:treatment-sec><tp:treatment-sec sec-type="description" id="SECID0EK3AE"><title>Description.</title><p>Tree 4–7 m tall, d.b.h. unknown, young branches sparsely pubescent to glabrous, old branches glabrous. Leaf bud ‘eragrostiform’, composed of 5, distichous, longitudinally folded, velutinous scales. Leaves distichous, simple, entire, pinnately veined. Petiole 3–4 mm long, 1–1.5 mm in diameter, slightly pubescent to glabrous. Lamina 65–132 mm long, 20–45 mm wide, length:width ratio 2.9–3.6, narrowly elliptic to elliptic, coriaceous, apex attenuate, base acute to slightly decurrent, above glabrous, below glabrous when young and old; midrib sunken above, raised below, above glabrous when young and old, below slightly pubescent to glabrous when young, glabrous when old; secondary veins 12–13 pairs, weak brochidodromous; tertiary veins reticulate. Inflorescence borne on trunk or old branches, 1-flowered. Flowering pedicel 8–30 mm long, 2–2.5 mm in diameter, densely pubescent. Flowers actinomorphic, hermaphroditic, buds spherical 4–4.5 mm in diameter, sparsely pubescent. Bracts 6 at base of the pedicel in flower bud, 1 on mature flower in the lower half of the pedicel, 5–6 mm long, 5–8 mm wide, pubescent to shortly pubescent outside, glabrous inside. Sepals 3, 5–7 mm long, 4.5–7 mm wide, fused at base, pubescent to shortly pubescent outside, glabrous inside. Outer petals 3, ca. 16 mm long, ca. 9 mm wide, shortly velutinous outside, glabrous inside, color unknown. Inner petals 3, ca. 18 mm long, 8 mm wide, shortly velutinous outside, glabrous inside, color unknown. Stamens more than 700, 2 mm long, 0.5 mm wide, anthers linear, connective truncate. Carpels 50–75, ca. 2 mm long, ca. 1–1.5 mm wide, densely pubescent. Stigma not seen. Fruiting pedicel ca. 14 mm long, ca. 4 mm in diameter, pubescent. Monocarps (unripe?) ca. 35, ca. 15 mm long, ca. 10 mm wide, length:width ratio ca. 1.5, ovoid, sessile, densely pubescent, golden brown. Seeds (unripe?) ca. 5 per monocarp, uniseriate, ca. 4.5 mm long, ca. 1 mm wide, glabrous.</p></tp:treatment-sec><tp:treatment-sec sec-type="distribution" id="SECID0EP3AE"><title>Distribution.</title><p>Endemic to Kenya, only known from Dzombo Hill (Kaya Dzombo) (Fig. <xref ref-type="fig" rid="F2">2</xref>).</p></tp:treatment-sec><tp:treatment-sec sec-type="habitat" id="SECID0EZ3AE"><title>Habitat.</title><p>Moist semi–deciduous forest on igneous intrusion.</p></tp:treatment-sec><tp:treatment-sec sec-type="conservation status" id="SECID0E53AE"><title>Conservation status.</title><p>This species is known from five collections from a single location. Literature found on the Dzombo Hill forest reports a surface of 2.95 km<sup>2</sup> (<xref ref-type="bibr" rid="B14">Critical Ecosystem Partnership Fund 2005</xref>). We calculated a surface of 5.31 km<sup>2</sup> for the forested part of the hill (see Material and Methods for details). <abbrev xmlns:xlink="http://www.w3.org/1999/xlink" xlink:title="extent of occurrence" id="ABBRID0EM4AE" xlink:type="simple">EOO</abbrev> and <abbrev xmlns:xlink="http://www.w3.org/1999/xlink" xlink:title="area of occupancy" id="ABBRID0EQ4AE" xlink:type="simple">AOO</abbrev> are thus estimated at less than 5.40 km<sup>2</sup>. The Kaya Dzombo forest is gazetted as a sacred forest under the National Museums protection as a National Monument. However, the forest suffers from local logging for timber, poles and firewood, and has been impacted by fire on several occasions (W.R.Q. Luke, personal observations). Following IUCN criterion B (<xref ref-type="bibr" rid="B26">IUCN 2012</xref>), <italic><tp:taxon-name><tp:taxon-name-part taxon-name-part-type="genus" reg="Uvariodendron">Uvariodendron</tp:taxon-name-part> <tp:taxon-name-part taxon-name-part-type="species" reg="dzomboense">dzomboense</tp:taxon-name-part></tp:taxon-name></italic> is therefore assigned a preliminary status of Endangered <abbrev xmlns:xlink="http://www.w3.org/1999/xlink" xlink:title="endangered" id="ABBRID0EF5AE" xlink:type="simple">EN</abbrev> B1ab(iii)+2ab(iii).</p></tp:treatment-sec><tp:treatment-sec sec-type="etymology" id="SECID0EJ5AE"><title>Etymology.</title><p>The specific epithet comes from the Dzombo Hill where the species is endemic.</p></tp:treatment-sec><tp:treatment-sec sec-type="Paratypes" id="SECID0EO5AE"><title>Paratypes.</title><p>Kenya – Coast • W.R.Q. Luke 1654 (EA (EA000008806), K); Kwale District, Dzombo Forest Reserve; <named-content xmlns:xlink="http://www.w3.org/1999/xlink" content-type="dwc:verbatimCoordinates" xlink:type="simple"><named-content content-type="geo-json" specific-use="{&#34;type&#34;:&#34;Point&#34;,&#34;coordinates&#34;:[39.210000,-4.430000]}" id="NCID0EX5AE" xlink:type="simple">4°25'48"S, 39°12'36"E</named-content></named-content>; alt. 270 m; 06 Jan. 1989. • W.R.Q. Luke et al. 2884 (EA, K); Kwale District, Dzombo Forest Reserve; <named-content xmlns:xlink="http://www.w3.org/1999/xlink" content-type="dwc:verbatimCoordinates" xlink:type="simple"><named-content content-type="geo-json" specific-use="{&#34;type&#34;:&#34;Point&#34;,&#34;coordinates&#34;:[39.210000,-4.430000]}" id="NCID0E65AE" xlink:type="simple">4°25'48"S, 39°12'36"E</named-content></named-content>; alt. 270 m; 04 Oct. 1991. • W.R.Q. Luke et al. 3370 (EA); Kwale District, Dzombo Forest Reserve; <named-content xmlns:xlink="http://www.w3.org/1999/xlink" content-type="dwc:verbatimCoordinates" xlink:type="simple"><named-content content-type="geo-json" specific-use="{&#34;type&#34;:&#34;Point&#34;,&#34;coordinates&#34;:[39.210000,-4.430000]}" id="NCID0EH6AE" xlink:type="simple">4°25'48"S, 39°12'36"E</named-content></named-content>; alt. 270 m; 12 Nov. 1992. • W.R.Q. Luke &amp; M. Pakia 7443 (K, EA (EA000008810)); Kwale District, Dzombo; <named-content xmlns:xlink="http://www.w3.org/1999/xlink" content-type="dwc:verbatimCoordinates" xlink:type="simple"><named-content content-type="geo-json" specific-use="{&#34;type&#34;:&#34;Point&#34;,&#34;coordinates&#34;:[39.210000,-4.430000]}" id="NCID0EP6AE" xlink:type="simple">4°25'48"S, 39°12'36"E</named-content></named-content>; alt. 270 m; 28 Jun. 2001.</p></tp:treatment-sec><tp:treatment-sec sec-type="discussion" id="SECID0EU6AE"><title>Discussion.</title><p>This species is known as “<italic><tp:taxon-name><tp:taxon-name-part taxon-name-part-type="genus" reg="Uvariodendron">Uvariodendron</tp:taxon-name-part></tp:taxon-name> sp. nov. 1 of CFS</italic>” in the annotated checklist of the coastal forests of Kenya (<xref ref-type="bibr" rid="B37">Ngumbau et al. 2020</xref>).</p><p>The only fruit known from this species (Robertson S.A. et al. MDE 207) presents ca. 35 ovoid monocarps. These are densely pubescent and have small seeds compared to other <italic><tp:taxon-name><tp:taxon-name-part taxon-name-part-type="genus" reg="Uvariodendron">Uvariodendron</tp:taxon-name-part></tp:taxon-name></italic> species (4.5 mm long vs. 8–20 mm long). However, it is unclear whether this observed fruit is ripe or not. Further collections could bring more information. This species also presents an ‘eragrostiform’ leaf–bud (see discussion of <italic><tp:taxon-name><tp:taxon-name-part taxon-name-part-type="genus" reg="Uvariodendron">Uvariodendron</tp:taxon-name-part> <tp:taxon-name-part taxon-name-part-type="species" reg="schmidtii">schmidtii</tp:taxon-name-part></tp:taxon-name></italic> below).</p><p>During a field trip in Tanzania in November 2019, we explored the forest of Kilulu hill (TANZANIA- Tanga, <named-content xmlns:xlink="http://www.w3.org/1999/xlink" content-type="dwc:verbatimCoordinates" xlink:type="simple"><named-content content-type="geo-json" specific-use="{&#34;type&#34;:&#34;Point&#34;,&#34;coordinates&#34;:[39.125000,-4.772778]}" id="NCID0EABAG" xlink:type="simple">4°46'22"S, 39°07'30"E</named-content></named-content>, see Fig. <xref ref-type="fig" rid="F2">2</xref>). Kilulu hill is ca. 40 kilometers as the crow flies south from Dzombo hill were <italic><tp:taxon-name><tp:taxon-name-part taxon-name-part-type="genus" reg="Uvariodendron">U.</tp:taxon-name-part> <tp:taxon-name-part taxon-name-part-type="species" reg="dzomboense">dzomboense</tp:taxon-name-part></tp:taxon-name></italic> occurs. We expected to find <italic><tp:taxon-name><tp:taxon-name-part taxon-name-part-type="genus" reg="Uvariodendron">U.</tp:taxon-name-part> <tp:taxon-name-part taxon-name-part-type="species" reg="dzomboense">dzomboense</tp:taxon-name-part></tp:taxon-name></italic> there but our quest on every slope of the hill was unsuccessful. This indicates that the dispersal distance of <italic><tp:taxon-name><tp:taxon-name-part taxon-name-part-type="genus" reg="Uvariodendron">U.</tp:taxon-name-part> <tp:taxon-name-part taxon-name-part-type="species" reg="dzomboense">dzomboense</tp:taxon-name-part></tp:taxon-name></italic> might be very short.</p></tp:treatment-sec><tp:treatment-sec><!--Section generated to contain objects referenced in tp:taxon-treatment.--><table-wrap id="T1" position="float" orientation="portrait"><label>Table 1.</label><caption><p>Comparison of the main characters used to discriminate the described species with <italic><tp:taxon-name><tp:taxon-name-part taxon-name-part-type="genus" reg="Uvariondendron">Uvariondendron</tp:taxon-name-part> <tp:taxon-name-part taxon-name-part-type="species" reg="kirkii">kirkii</tp:taxon-name-part></tp:taxon-name></italic>. In bold: character unique to the species.</p></caption><table id="TID0EVZBG" rules="all"><tbody><tr><th rowspan="1" colspan="1">Species</th><th rowspan="1" colspan="1">
                <italic><tp:taxon-name><tp:taxon-name-part taxon-name-part-type="genus" reg="Uvariodendron">U.</tp:taxon-name-part> <tp:taxon-name-part taxon-name-part-type="species" reg="kirkii">kirkii</tp:taxon-name-part></tp:taxon-name></italic>
              </th><th rowspan="1" colspan="1">
                <italic><tp:taxon-name><tp:taxon-name-part taxon-name-part-type="genus" reg="Uvariodendron">U.</tp:taxon-name-part> <tp:taxon-name-part taxon-name-part-type="species" reg="dzomboense">dzomboense</tp:taxon-name-part></tp:taxon-name></italic>
              </th><th rowspan="1" colspan="1">
                <italic><tp:taxon-name><tp:taxon-name-part taxon-name-part-type="genus" reg="Uvariodendron">U.</tp:taxon-name-part> <tp:taxon-name-part taxon-name-part-type="species" reg="mbagoi">mbagoi</tp:taxon-name-part></tp:taxon-name></italic>
              </th><th rowspan="1" colspan="1">
                <italic><tp:taxon-name><tp:taxon-name-part taxon-name-part-type="genus" reg="Uvariodendron">U.</tp:taxon-name-part> <tp:taxon-name-part taxon-name-part-type="species" reg="schmidtii">schmidtii</tp:taxon-name-part></tp:taxon-name></italic>
              </th></tr><tr><td rowspan="1" colspan="1">Scent</td><td rowspan="1" colspan="1">none reported</td><td rowspan="1" colspan="1">none reported</td><td rowspan="1" colspan="1">
                <bold>strong, bergamot</bold>
              </td><td rowspan="1" colspan="1">none reported</td></tr><tr><td rowspan="1" colspan="1">Lamina length (mm)</td><td rowspan="1" colspan="1">86–210</td><td rowspan="1" colspan="1">65–132</td><td rowspan="1" colspan="1">76–157</td><td rowspan="1" colspan="1">159–188</td></tr><tr><td rowspan="1" colspan="1">Leaves margins</td><td rowspan="1" colspan="1">flat</td><td rowspan="1" colspan="1">slightly revolute</td><td rowspan="1" colspan="1">slightly revolute</td><td rowspan="1" colspan="1">flat</td></tr><tr><td rowspan="1" colspan="1">Pedicel length (mm)</td><td rowspan="1" colspan="1">5–28</td><td rowspan="1" colspan="1">8–30</td><td rowspan="1" colspan="1">
                <bold>0–0.6</bold>
              </td><td rowspan="1" colspan="1">10– 15</td></tr><tr><td rowspan="1" colspan="1">Sepals</td><td rowspan="1" colspan="1">free, valvate to imbricate</td><td rowspan="1" colspan="1">fused at base</td><td rowspan="1" colspan="1">free, imbricate</td><td rowspan="1" colspan="1">
                <bold>fused, forming a ring</bold>
              </td></tr><tr><td rowspan="1" colspan="1">Petals length (mm)</td><td rowspan="1" colspan="1">12–39</td><td rowspan="1" colspan="1">16–18</td><td rowspan="1" colspan="1">unknown on mature flower</td><td rowspan="1" colspan="1">
                <bold>10–12</bold>
              </td></tr><tr><td rowspan="1" colspan="1">Number of carpels</td><td rowspan="1" colspan="1">7–20</td><td rowspan="1" colspan="1"><bold>50</bold>–<bold>75</bold></td><td rowspan="1" colspan="1">12–16</td><td rowspan="1" colspan="1">&lt; 10</td></tr></tbody></table></table-wrap><fig id="F2" position="float" orientation="portrait"><object-id xmlns:xlink="http://www.w3.org/1999/xlink" content-type="doi" xlink:type="simple">10.3897/phytokeys.174.61630.figure2</object-id><object-id xmlns:xlink="http://www.w3.org/1999/xlink" content-type="arpha" xlink:type="simple">9A578874-EEE4-500B-B138-2F494F458FDB</object-id><label>Figure 2.</label><caption><p>Map of the distribution of the three new <italic><tp:taxon-name><tp:taxon-name-part taxon-name-part-type="genus" reg="Uvariodendron">Uvariodendron</tp:taxon-name-part></tp:taxon-name></italic> species. Protected areas are represented in grey shades (see Material and Methods for details). The red cross indicates Kilulu hill, where <italic><tp:taxon-name><tp:taxon-name-part taxon-name-part-type="genus" reg="Uvariodendron">Uvariodendron</tp:taxon-name-part> <tp:taxon-name-part taxon-name-part-type="species" reg="dzomboense">dzomboense</tp:taxon-name-part></tp:taxon-name></italic> was expected to occur but was not found.</p></caption><graphic xmlns:xlink="http://www.w3.org/1999/xlink" xlink:href="phytokeys-174-107-g002.jpg" position="float" orientation="portrait" xlink:type="simple" id="oo_519465.jpg"><uri content-type="original_file" xlink:type="simple">https://binary.pensoft.net/fig/519465</uri></graphic></fig></tp:treatment-sec><ref-list><ref id="B14"><mixed-citation xmlns:xlink="http://www.w3.org/1999/xlink" xlink:type="simple"><institution xlink:type="simple">Critical Ecosystem Partnership Fund</institution> (<year>2005</year>) Eastern Arc Mountains and coastal forests of Tanzania and Kenya. Conservation International, International Centre of Insect Physiology and Ecology (Eds). [Available from:] <ext-link xlink:type="simple" ext-link-type="uri" xlink:href="https://www.cepf.net/sites/default/files/final.easternarc.ep_.pdf">https://www.cepf.net/sites/default/files/final.easternarc.ep_.pdf</ext-link></mixed-citation></ref><ref id="B26"><mixed-citation xmlns:xlink="http://www.w3.org/1999/xlink" xlink:type="simple"><institution xlink:type="simple">IUCN</institution> (<year>2012</year>) <source>IUCN Red List Categories and Criteria: Version 3.1. Second Edition.</source><publisher-name>IUCN</publisher-name>, <publisher-loc>Gland, Switzerland and Cambridge</publisher-loc>, <size units="page">32 pp</size>.</mixed-citation></ref><ref id="B37"><mixed-citation xmlns:xlink="http://www.w3.org/1999/xlink" xlink:type="simple"><person-group><name name-style="western"><surname>Ngumbau</surname><given-names>VM</given-names></name><name name-style="western"><surname>Luke</surname><given-names>WRQ</given-names></name><name name-style="western"><surname>Nyange</surname><given-names>M</given-names></name><name name-style="western"><surname>Wanga</surname><given-names>VO</given-names></name><name name-style="western"><surname>Watuma</surname><given-names>BM</given-names></name><name name-style="western"><surname>Mbuni</surname><given-names>YM</given-names></name><name name-style="western"><surname>Munyao</surname><given-names>JN</given-names></name><name name-style="western"><surname>Oulo</surname><given-names>MA</given-names></name><name name-style="western"><surname>Mkala</surname><given-names>EM</given-names></name><name name-style="western"><surname>Kipkoech</surname><given-names>S</given-names></name><name name-style="western"><surname>Itambo</surname><given-names>M</given-names></name><name name-style="western"><surname>Hu</surname><given-names>G-W</given-names></name><name name-style="western"><surname>Wang</surname><given-names>Q-F</given-names></name></person-group> (<year>2020</year>) <article-title>An annotated checklist of the coastal forests of Kenya, East Africa.</article-title><source>PhytoKeys</source><volume>147</volume>: <fpage>1</fpage>–<lpage>191</lpage>. <ext-link xlink:type="simple" ext-link-type="doi" xlink:href="10.3897/phytokeys.147.49602">https://doi.org/10.3897/phytokeys.147.49602</ext-link></mixed-citation></ref></ref-list></tp:taxon-treatment>
