# Supplementary material for: Three new species of Uvariodendron (Annonaceae) from coastal East Africa in Kenya and Tanzania
Source: PhytoKeys. 2021 Mar 12;174:107–26. doi: 10.3897/phytokeys.174.61630 (PMC7979674; doi:10.3897/phytokeys.174.61630)
Supplement: XML Treatment for Uvariodendron schmidtii [file phytokeys.174.61630-treatment3.xml]

<!DOCTYPE tp:taxon-treatment
  PUBLIC "-//TaxonX//DTD Taxonomic Treatment Publishing DTD v0 20100105//EN" "tax-treatment-NSO.dtd">
<tp:taxon-treatment xmlns:tp="http://www.plazi.org/taxpub"><tp:treatment-meta><kwd-group><label>Taxon classification</label><kwd><named-content xmlns:xlink="http://www.w3.org/1999/xlink" content-type="kingdom">Plantae</named-content></kwd><kwd><named-content xmlns:xlink="http://www.w3.org/1999/xlink" content-type="order">Magnoliales</named-content></kwd><kwd><named-content xmlns:xlink="http://www.w3.org/1999/xlink" content-type="family">Annonaceae</named-content></kwd></kwd-group><mixed-citation publication-type="journal"><person-group><name><surname>Dagallier</surname><given-names>Léo-Paul M.J.</given-names></name><name><surname>Mbago</surname><given-names>Frank M.</given-names></name><name><surname>Luke</surname><given-names>W.R. Quentin</given-names></name><name><surname>Couvreur</surname><given-names>Thomas L.P.</given-names></name></person-group><article-title>Three new species of <italic><tp:taxon-name><tp:taxon-name-part taxon-name-part-type="genus" reg="Uvariodendron">Uvariodendron</tp:taxon-name-part></tp:taxon-name></italic> (<tp:taxon-name><tp:taxon-name-part taxon-name-part-type="family">Annonaceae</tp:taxon-name-part></tp:taxon-name>) from coastal East Africa in Kenya and Tanzania</article-title><source>PhytoKeys</source><day>12</day><month>3</month><year>2021</year><volume>174</volume><fpage>107</fpage><lpage>126</lpage><pub-id pub-id-type="doi">10.3897/phytokeys.174.61630</pub-id></mixed-citation></tp:treatment-meta><tp:nomenclature><tp:taxon-name><object-id xmlns:xlink="http://www.w3.org/1999/xlink" content-type="arpha" xlink:type="simple">9DBB2C68-311D-5E19-833C-135915980B9E</object-id>
            <tp:taxon-name-part taxon-name-part-type="genus" reg="Uvariodendron">Uvariodendron</tp:taxon-name-part>
            <tp:taxon-name-part taxon-name-part-type="species" reg="schmidtii">schmidtii</tp:taxon-name-part>
            <object-id xmlns:xlink="http://www.w3.org/1999/xlink" content-type="ipni" xlink:type="simple">urn:lsid:ipni.org:names:77215719-1</object-id>
          </tp:taxon-name><tp:taxon-authority>W.R.Q. Luke, Dagallier &amp; Couvreur</tp:taxon-authority><tp:taxon-status xmlns:xlink="http://www.w3.org/1999/xlink" xlink:type="simple">sp. nov.</tp:taxon-status><xref ref-type="fig" rid="F4">Figure 4</xref></tp:nomenclature><tp:treatment-sec sec-type="material" id="SECID0EXDAG"><title>Type.</title><p>Kenya – Coast • W.R.Q. Luke 3087 (holotype: EA (EA000008814), isotypes: K, MO, US); Kwale District, Shimba hills, Longomagandi; <named-content xmlns:xlink="http://www.w3.org/1999/xlink" content-type="dwc:verbatimCoordinates" xlink:type="simple"><named-content content-type="geo-json" specific-use="{&#34;type&#34;:&#34;Point&#34;,&#34;coordinates&#34;:[39.416667,-4.233333]}" id="NCID0EAEAG" xlink:type="simple">4°14'00"S, 39°25'00"E</named-content></named-content>; alt. 380 m; 20 Apr. 1992.</p></tp:treatment-sec><tp:treatment-sec sec-type="diagnosis" id="SECID0EFEAG"><title>Diagnosis.</title><p>This species differs from other <italic><tp:taxon-name><tp:taxon-name-part taxon-name-part-type="genus" reg="Uvariodendron">Uvariodendron</tp:taxon-name-part></tp:taxon-name></italic> species by its flowers that are small (petals &lt; 13 mm long), velutinous, on a 10–15 mm long pedicel, with fused sepals forming a ring around the fruit pedicel, and fewer than 10 carpels. It differs from <italic><tp:taxon-name><tp:taxon-name-part taxon-name-part-type="genus" reg="Uvariodendron">U.</tp:taxon-name-part> <tp:taxon-name-part taxon-name-part-type="species" reg="kirkii">kirkii</tp:taxon-name-part></tp:taxon-name></italic> by its smaller petals (&lt; 13 mm versus more than 15 mm) and its sepals fused in a ring (versus free and valvate to imbricate) (Table <xref ref-type="table" rid="T1">1</xref>).</p><fig id="F4" position="float" orientation="portrait"><object-id xmlns:xlink="http://www.w3.org/1999/xlink" content-type="doi" xlink:type="simple">10.3897/phytokeys.174.61630.figure4</object-id><object-id xmlns:xlink="http://www.w3.org/1999/xlink" content-type="arpha" xlink:type="simple">2FC1947A-6F16-53F8-8C5E-8DB4176375FD</object-id><label>Figure 4.</label><caption><p><italic><tp:taxon-name><tp:taxon-name-part taxon-name-part-type="genus" reg="Uvariodendron">Uvariodendron</tp:taxon-name-part> <tp:taxon-name-part taxon-name-part-type="species" reg="schmidtii">schmidtii</tp:taxon-name-part></tp:taxon-name></italic><bold>A</bold> young branch with leaves <bold>B</bold> eragrostiform axillary bud <bold>C</bold> detached monocarps and pedicels <bold>D</bold> two-flowered inflorescence <bold>E</bold> flower, apical view. <italic>br</italic> bract, <italic>ca</italic> carpel, <italic>flp</italic> flower pedicel, <italic>frp</italic> fruit pedicel, <italic>ip</italic> inner petal, <italic>mo</italic> monocarp, <italic>op</italic> outer petal, <italic>se</italic> sepals ring, <italic>sts</italic> stamen scars. Photos by L.-P. M.J. Dagallier from the specimens W.R.Q. Luke 3087 (<bold>C</bold>) and W.R.Q Luke 4717 (<bold>A, B</bold>), and by W.R.Q. Luke from a living individual (<bold>D, E</bold>). Scale bars: 10 mm unless stated.</p></caption><graphic xmlns:xlink="http://www.w3.org/1999/xlink" xlink:href="phytokeys-174-107-g004.jpg" position="float" orientation="portrait" xlink:type="simple" id="oo_519467.jpg"><uri content-type="original_file" xlink:type="simple">https://binary.pensoft.net/fig/519467</uri></graphic></fig></tp:treatment-sec><tp:treatment-sec sec-type="description" id="SECID0E2GAG"><title>Description.</title><p>Tree 10–12 m tall, d.b.h. unknown, young branches sparsely pubescent to glabrate, old branches glabrous. Leaf bud ‘eragrostiform’, composed of 5–7, ca. 10 mm long, 10 mm wide distichous, longitudinally folded, velutinous scales. Leaves distichous, simple, entire. Petiole 4.5–7 mm long, 1.5–2 mm in diameter, glabrate to sparsely puberulent. Lamina 159–188 mm long, 49–71 mm wide, length:width ratio 2.4–3.3, narrowly elliptic to elliptic, coriaceous, apex attenuate to acuminate, base acute to decurrent, above glabrous, below sparsely pubescent to glabrate when young, glabrous when old; midrib sunken above, raised below, above glabrous when young and old, below pubescent to glabrous when young, glabrous when old; secondary veins 10–14 pairs, weakly brochidodromous to brochidodromous; tertiary veins reticulate. Inflorescence borne on trunk and branches, 1–2 flowers. Flower pedicel 10–15 mm long, 2.5 mm in diameter, densely velutinous. Flowers actinomorphic, hermaphroditic, buds spherical, 6–7 mm in diameter, velutinous. Bracts 1–3, 1 at base of the pedicel, 1–2 between the 20–70% of the length of the pedicel, ca. 5 mm long, ca. 10 mm wide, velutinous outside, glabrous inside. Sepals 3, 5.5–7 mm long, 7–9 mm wide, fused on ca. 50% of the length, forming a ring around fruit pedicel, densely velutinous to velutinous outside, glabrous inside. Outer petals 3, 11–12 mm long, 9–11 mm wide, densely velutinous to velutinous outside, glabrous inside, brown outside, cream with purple streak at base inside. Inner petals 3, ca. 10 mm long, 8–9 mm wide, connivent at apex on ca. 50% of the length, densely velutinous to velutinous outside, glabrous inside, brown-orange with margins cream and purple at base outside, cream with purple streak at base inside. Stamens more than 500, length and shape unknown. Carpels ca. 7, ca. 1.5 mm long, ca. 1 mm wide, velutinous. Stigma not seen. Fruiting pedicel ca. 16 mm long, ca. 2.5 mm in diameter, pubescent. Monocarps 3–5, ca. 32 mm long, ca. 20 mm wide, length:width ratio ca. 1.6, rounded to ellipsoid with a longitudinal ridge, sessile, sparsely pubescent, green turning orange. Seeds not seen.</p></tp:treatment-sec><tp:treatment-sec sec-type="distribution" id="SECID0EAHAG"><title>Distribution.</title><p>Endemic to Kenya; only known from the Longomwagandi forest (also found spelled “Longomagandi” or “Longo-Magandi” in the literature) in the Shimba Hills National Reserve, in Kenya (Fig. <xref ref-type="fig" rid="F2">2</xref>).</p></tp:treatment-sec><tp:treatment-sec sec-type="habitat" id="SECID0EKHAG"><title>Habitat.</title><p>Lowland forest on ridge with <italic><tp:taxon-name><tp:taxon-name-part taxon-name-part-type="genus" reg="Antiaris">Antiaris</tp:taxon-name-part></tp:taxon-name></italic>, <italic><tp:taxon-name><tp:taxon-name-part taxon-name-part-type="genus" reg="Milicia">Milicia</tp:taxon-name-part></tp:taxon-name></italic>, <italic><tp:taxon-name><tp:taxon-name-part taxon-name-part-type="genus" reg="Lovoa">Lovoa</tp:taxon-name-part></tp:taxon-name></italic>, <italic><tp:taxon-name><tp:taxon-name-part taxon-name-part-type="genus" reg="Celtis">Celtis</tp:taxon-name-part></tp:taxon-name></italic>, <italic><tp:taxon-name><tp:taxon-name-part taxon-name-part-type="genus" reg="Quassia">Quassia</tp:taxon-name-part></tp:taxon-name></italic>, <italic><tp:taxon-name><tp:taxon-name-part taxon-name-part-type="genus" reg="Hymenaea">Hymenaea</tp:taxon-name-part></tp:taxon-name></italic>, <italic><tp:taxon-name><tp:taxon-name-part taxon-name-part-type="genus" reg="Julbernardia">Julbernardia</tp:taxon-name-part></tp:taxon-name></italic>, <italic><tp:taxon-name><tp:taxon-name-part taxon-name-part-type="genus" reg="Diospyros">Diospyros</tp:taxon-name-part></tp:taxon-name></italic>, <italic><tp:taxon-name><tp:taxon-name-part taxon-name-part-type="genus" reg="Memecylon">Memecylon</tp:taxon-name-part></tp:taxon-name></italic>, and many <tp:taxon-name><tp:taxon-name-part taxon-name-part-type="family">Rubiaceae</tp:taxon-name-part></tp:taxon-name> shrubs in understorey.</p></tp:treatment-sec><tp:treatment-sec sec-type="conservation status" id="SECID0EUJAG"><title>Conservation status.</title><p>This species is known from seven collections from a single location. Literature for the Shimba Hills forest reserve reports a surface between 0.22 km<sup>2</sup> (<xref ref-type="bibr" rid="B46">Schmidt 1992</xref>) and 1.50 km<sup>2</sup> (<xref ref-type="bibr" rid="B6">Cheek 2003</xref>) for Longomwagandi forest. We calculated a surface of 1.30 km<sup>2</sup> (see Material and methods for details). <abbrev xmlns:xlink="http://www.w3.org/1999/xlink" xlink:title="extent of occurrence" id="ABBRID0EIKAG" xlink:type="simple">EOO</abbrev> and <abbrev xmlns:xlink="http://www.w3.org/1999/xlink" xlink:title="area of occupancy" id="ABBRID0EMKAG" xlink:type="simple">AOO</abbrev> are thus estimated at less than 1.50 km<sup>2</sup>. Following IUCN criterion B, this would place the species in the “Critically Endangered CR” category. However, given that the occurrences are in the Shimba Hills National Reserve, no decline is observed or projected in <abbrev xmlns:xlink="http://www.w3.org/1999/xlink" xlink:title="extent of occurrence" id="ABBRID0ESKAG" xlink:type="simple">EOO</abbrev> and <abbrev xmlns:xlink="http://www.w3.org/1999/xlink" xlink:title="area of occupancy" id="ABBRID0EWKAG" xlink:type="simple">AOO</abbrev>. The future of <italic><tp:taxon-name><tp:taxon-name-part taxon-name-part-type="genus" reg="Uvariodendron">Uvariodendron</tp:taxon-name-part> <tp:taxon-name-part taxon-name-part-type="species" reg="schmidtii">schmidtii</tp:taxon-name-part></tp:taxon-name></italic> relies on the future of Shimba Hills National Reserve. Given that the species occurs in a single locality with a very restricted <abbrev xmlns:xlink="http://www.w3.org/1999/xlink" xlink:title="area of occupancy" id="ABBRID0EFLAG" xlink:type="simple">AOO</abbrev> (less than 20 km<sup>2</sup>), it is “prone to the effects of human activities or stochastic events within a very short time period in an uncertain future, and is thus capable of becoming Critically Endangered or even Extinct in a very short time period” (<xref ref-type="bibr" rid="B26">IUCN 2012</xref>). Following IUCN criterion D, it can be therefore assigned a preliminary status of Vulnerable <abbrev xmlns:xlink="http://www.w3.org/1999/xlink" xlink:title="Vulnerable" id="ABBRID0EPLAG" xlink:type="simple">VU</abbrev>.</p><p>Copious seedlings are found below parent trees, but few survive to maturity. Many of these “wildlings” were moved to the Base Titanium indigenous tree nursery and have been out-planted there as part of their mine rehabilitation program.</p></tp:treatment-sec><tp:treatment-sec sec-type="Vernacular name" id="SECID0EULAG"><title>Vernacular name.</title><p>Mbebeneka in Kidigo language (R. Schmidt 788).</p></tp:treatment-sec><tp:treatment-sec sec-type="etymology" id="SECID0EZLAG"><title>Etymology.</title><p>This species is named after Robert Schmidt, a PhD student studying the ecology of the Shimba Hills National Reserve who first collected it in September 1988 and brought it to the attention of W.R.Q. Luke.</p></tp:treatment-sec><tp:treatment-sec sec-type="Paratypes" id="SECID0E5LAG"><title>Paratypes.</title><p>Kenya – Coast • W.R.Q. Luke &amp; S.A. Robertson 2737 (EA, K, MO, US); Kwale District, Shimba hills, Longomagandi; <named-content xmlns:xlink="http://www.w3.org/1999/xlink" content-type="dwc:verbatimCoordinates" xlink:type="simple"><named-content content-type="geo-json" specific-use="{&#34;type&#34;:&#34;Point&#34;,&#34;coordinates&#34;:[39.416667,-4.233333]}" id="NCID0EHMAG" xlink:type="simple">4°14'00"S, 39°25'00"E</named-content></named-content>; alt. 390 m; 18 Mar. 1991. • W.R.Q. Luke 2919 (EA (EA000008817), K, MO, US); Kwale District, Shimba hills, Longomagandi; <named-content xmlns:xlink="http://www.w3.org/1999/xlink" content-type="dwc:verbatimCoordinates" xlink:type="simple"><named-content content-type="geo-json" specific-use="{&#34;type&#34;:&#34;Point&#34;,&#34;coordinates&#34;:[39.416667,-4.233333]}" id="NCID0EPMAG" xlink:type="simple">4°14'00"S, 39°25'00"E</named-content></named-content>; alt. 390 m; 15 Oct. 1991. • W.R.Q. Luke 4717 (P (P02084012), Ukunda); Kwale District, Shimba hills, Longomwagandi; <named-content xmlns:xlink="http://www.w3.org/1999/xlink" content-type="dwc:verbatimCoordinates" xlink:type="simple"><named-content content-type="geo-json" specific-use="{&#34;type&#34;:&#34;Point&#34;,&#34;coordinates&#34;:[39.416667,-4.233333]}" id="NCID0EXMAG" xlink:type="simple">4°14'00"S, 39°25'00"E</named-content></named-content>; alt. 380 m; 12 Sep. 1997. • W.R.Q. Luke 11676 (EA, K, MO, US); Kwale District, Shimba hills, Longomagandi; <named-content xmlns:xlink="http://www.w3.org/1999/xlink" content-type="dwc:verbatimCoordinates" xlink:type="simple"><named-content content-type="geo-json" specific-use="{&#34;type&#34;:&#34;Point&#34;,&#34;coordinates&#34;:[39.416667,-4.233333]}" id="NCID0E6MAG" xlink:type="simple">4°14'00"S, 39°25'00"E</named-content></named-content>; alt. 380 m; 30 Dec. 2006. • S.A. Robertson 7556 (EA, K, WAG (WAG0129164)); Kwale District, Shimba Hills, Longomagandi; <named-content xmlns:xlink="http://www.w3.org/1999/xlink" content-type="dwc:verbatimCoordinates" xlink:type="simple"><named-content content-type="geo-json" specific-use="{&#34;type&#34;:&#34;Point&#34;,&#34;coordinates&#34;:[39.416667,-4.233333]}" id="NCID0EHNAG" xlink:type="simple">4°14'00"S, 39°25'00"E</named-content></named-content>; alt. 450 m; 04 Jun. 2005. • R. Schmidt 788 (EA); Kwale District, Shimba Hills, Longomagandi; 07 Sep. 1988.</p></tp:treatment-sec><tp:treatment-sec sec-type="discussion" id="SECID0EMNAG"><title>Discussion.</title><p>This species shows ‘eragrostiform’ leaf–buds, a feature described in <italic><tp:taxon-name><tp:taxon-name-part taxon-name-part-type="genus" reg="Uvariodendron">Uvariodendron</tp:taxon-name-part> <tp:taxon-name-part taxon-name-part-type="species" reg="gorgonis">gorgonis</tp:taxon-name-part></tp:taxon-name></italic> Verdcourt (<xref ref-type="bibr" rid="B50">Verdcourt 1969</xref>) and <italic><tp:taxon-name><tp:taxon-name-part taxon-name-part-type="genus" reg="Uvariodendron">Uvariodendron</tp:taxon-name-part> <tp:taxon-name-part taxon-name-part-type="species" reg="dzomboense">dzomboense</tp:taxon-name-part></tp:taxon-name></italic> Dagallier, W.R.Q. Luke &amp; Couvreur (this publication). This structure is composed of several (5–7 in <italic><tp:taxon-name><tp:taxon-name-part taxon-name-part-type="genus" reg="Uvariodendron">U.</tp:taxon-name-part> <tp:taxon-name-part taxon-name-part-type="species" reg="schmidtii">schmidtii</tp:taxon-name-part></tp:taxon-name></italic> and <italic><tp:taxon-name><tp:taxon-name-part taxon-name-part-type="genus" reg="Uvariodendron">U.</tp:taxon-name-part> <tp:taxon-name-part taxon-name-part-type="species" reg="dzomboense">dzomboense</tp:taxon-name-part></tp:taxon-name></italic>, 6–12 in <italic><tp:taxon-name><tp:taxon-name-part taxon-name-part-type="genus" reg="Uvariodendron">U.</tp:taxon-name-part> <tp:taxon-name-part taxon-name-part-type="species" reg="gorgonis">gorgonis</tp:taxon-name-part></tp:taxon-name></italic>) distichous and densely pubescent scales that might be a protection for the apical meristem against drought or herbivores. The adjective ‘eragrostiform’ refers to the genus <italic><tp:taxon-name><tp:taxon-name-part taxon-name-part-type="genus" reg="Eragrostis">Eragrostis</tp:taxon-name-part></tp:taxon-name></italic> (<tp:taxon-name><tp:taxon-name-part taxon-name-part-type="family">Poaceae</tp:taxon-name-part></tp:taxon-name>) that has a peculiar form of flattened spikelet composed of compact and clustered florets. Even though this feature is striking, it seems hard to use it as a diagnostic character. Similar apical buds are also found in other <tp:taxon-name><tp:taxon-name-part taxon-name-part-type="family">Annonaceae</tp:taxon-name-part></tp:taxon-name> species such as <italic><tp:taxon-name><tp:taxon-name-part taxon-name-part-type="genus" reg="Monodora">Monodora</tp:taxon-name-part> <tp:taxon-name-part taxon-name-part-type="species" reg="minor">minor</tp:taxon-name-part></tp:taxon-name></italic> Engler &amp; Diels (<xref ref-type="bibr" rid="B7">Couvreur 2009</xref>) or in <italic><tp:taxon-name><tp:taxon-name-part taxon-name-part-type="genus" reg="Uvariodendron">Uvariodendron</tp:taxon-name-part> <tp:taxon-name-part taxon-name-part-type="species" reg="usambarense">usambarense</tp:taxon-name-part></tp:taxon-name></italic> Fries and <italic><tp:taxon-name><tp:taxon-name-part taxon-name-part-type="genus" reg="Uvariodendron">Uvariodendron</tp:taxon-name-part> <tp:taxon-name-part taxon-name-part-type="species" reg="giganteum">giganteum</tp:taxon-name-part></tp:taxon-name></italic> (Engler) Fries.</p></tp:treatment-sec><tp:treatment-sec><!--Section generated to contain objects referenced in tp:taxon-treatment.--><table-wrap id="T1" position="float" orientation="portrait"><label>Table 1.</label><caption><p>Comparison of the main characters used to discriminate the described species with <italic><tp:taxon-name><tp:taxon-name-part taxon-name-part-type="genus" reg="Uvariondendron">Uvariondendron</tp:taxon-name-part> <tp:taxon-name-part taxon-name-part-type="species" reg="kirkii">kirkii</tp:taxon-name-part></tp:taxon-name></italic>. In bold: character unique to the species.</p></caption><table id="TID0EVZBG" rules="all"><tbody><tr><th rowspan="1" colspan="1">Species</th><th rowspan="1" colspan="1">
                <italic><tp:taxon-name><tp:taxon-name-part taxon-name-part-type="genus" reg="Uvariodendron">U.</tp:taxon-name-part> <tp:taxon-name-part taxon-name-part-type="species" reg="kirkii">kirkii</tp:taxon-name-part></tp:taxon-name></italic>
              </th><th rowspan="1" colspan="1">
                <italic><tp:taxon-name><tp:taxon-name-part taxon-name-part-type="genus" reg="Uvariodendron">U.</tp:taxon-name-part> <tp:taxon-name-part taxon-name-part-type="species" reg="dzomboense">dzomboense</tp:taxon-name-part></tp:taxon-name></italic>
              </th><th rowspan="1" colspan="1">
                <italic><tp:taxon-name><tp:taxon-name-part taxon-name-part-type="genus" reg="Uvariodendron">U.</tp:taxon-name-part> <tp:taxon-name-part taxon-name-part-type="species" reg="mbagoi">mbagoi</tp:taxon-name-part></tp:taxon-name></italic>
              </th><th rowspan="1" colspan="1">
                <italic><tp:taxon-name><tp:taxon-name-part taxon-name-part-type="genus" reg="Uvariodendron">U.</tp:taxon-name-part> <tp:taxon-name-part taxon-name-part-type="species" reg="schmidtii">schmidtii</tp:taxon-name-part></tp:taxon-name></italic>
              </th></tr><tr><td rowspan="1" colspan="1">Scent</td><td rowspan="1" colspan="1">none reported</td><td rowspan="1" colspan="1">none reported</td><td rowspan="1" colspan="1">
                <bold>strong, bergamot</bold>
              </td><td rowspan="1" colspan="1">none reported</td></tr><tr><td rowspan="1" colspan="1">Lamina length (mm)</td><td rowspan="1" colspan="1">86–210</td><td rowspan="1" colspan="1">65–132</td><td rowspan="1" colspan="1">76–157</td><td rowspan="1" colspan="1">159–188</td></tr><tr><td rowspan="1" colspan="1">Leaves margins</td><td rowspan="1" colspan="1">flat</td><td rowspan="1" colspan="1">slightly revolute</td><td rowspan="1" colspan="1">slightly revolute</td><td rowspan="1" colspan="1">flat</td></tr><tr><td rowspan="1" colspan="1">Pedicel length (mm)</td><td rowspan="1" colspan="1">5–28</td><td rowspan="1" colspan="1">8–30</td><td rowspan="1" colspan="1">
                <bold>0–0.6</bold>
              </td><td rowspan="1" colspan="1">10– 15</td></tr><tr><td rowspan="1" colspan="1">Sepals</td><td rowspan="1" colspan="1">free, valvate to imbricate</td><td rowspan="1" colspan="1">fused at base</td><td rowspan="1" colspan="1">free, imbricate</td><td rowspan="1" colspan="1">
                <bold>fused, forming a ring</bold>
              </td></tr><tr><td rowspan="1" colspan="1">Petals length (mm)</td><td rowspan="1" colspan="1">12–39</td><td rowspan="1" colspan="1">16–18</td><td rowspan="1" colspan="1">unknown on mature flower</td><td rowspan="1" colspan="1">
                <bold>10–12</bold>
              </td></tr><tr><td rowspan="1" colspan="1">Number of carpels</td><td rowspan="1" colspan="1">7–20</td><td rowspan="1" colspan="1"><bold>50</bold>–<bold>75</bold></td><td rowspan="1" colspan="1">12–16</td><td rowspan="1" colspan="1">&lt; 10</td></tr></tbody></table></table-wrap><fig id="F2" position="float" orientation="portrait"><object-id xmlns:xlink="http://www.w3.org/1999/xlink" content-type="doi" xlink:type="simple">10.3897/phytokeys.174.61630.figure2</object-id><object-id xmlns:xlink="http://www.w3.org/1999/xlink" content-type="arpha" xlink:type="simple">9A578874-EEE4-500B-B138-2F494F458FDB</object-id><label>Figure 2.</label><caption><p>Map of the distribution of the three new <italic><tp:taxon-name><tp:taxon-name-part taxon-name-part-type="genus" reg="Uvariodendron">Uvariodendron</tp:taxon-name-part></tp:taxon-name></italic> species. Protected areas are represented in grey shades (see Material and Methods for details). The red cross indicates Kilulu hill, where <italic><tp:taxon-name><tp:taxon-name-part taxon-name-part-type="genus" reg="Uvariodendron">Uvariodendron</tp:taxon-name-part> <tp:taxon-name-part taxon-name-part-type="species" reg="dzomboense">dzomboense</tp:taxon-name-part></tp:taxon-name></italic> was expected to occur but was not found.</p></caption><graphic xmlns:xlink="http://www.w3.org/1999/xlink" xlink:href="phytokeys-174-107-g002.jpg" position="float" orientation="portrait" xlink:type="simple" id="oo_519465.jpg"><uri content-type="original_file" xlink:type="simple">https://binary.pensoft.net/fig/519465</uri></graphic></fig></tp:treatment-sec><ref-list><ref id="B46"><mixed-citation xmlns:xlink="http://www.w3.org/1999/xlink" xlink:type="simple"><person-group><name name-style="western"><surname>Schmidt</surname><given-names>R</given-names></name></person-group> (<year>1992</year>) <article-title>Degradation of a forest in the Shimba Hills National Reserve, Kenya, as initiated by man and maintained by wildlife.</article-title> In: <person-group><name name-style="western"><surname>Goldammer</surname><given-names>JG</given-names></name></person-group> (<role>Ed.</role>) <issue-title>Tropical Forests in Transition: Ecology of Natural and Anthropogenic Disturbance Processes.</issue-title><source>Advances in Life Sciences. Birkhäuser, Basel</source>, <fpage>85</fpage>–<lpage>104</lpage>. <ext-link xlink:type="simple" ext-link-type="doi" xlink:href="10.1007/978-3-0348-7256-0_6">https://doi.org/10.1007/978-3-0348-7256-0_6</ext-link></mixed-citation></ref><ref id="B6"><mixed-citation xmlns:xlink="http://www.w3.org/1999/xlink" xlink:type="simple"><person-group><name name-style="western"><surname>Cheek</surname><given-names>M</given-names></name></person-group> (<year>2003</year>) <article-title>A new species of <italic><tp:taxon-name><tp:taxon-name-part taxon-name-part-type="genus">Afrothismia</tp:taxon-name-part></tp:taxon-name></italic> (<tp:taxon-name><tp:taxon-name-part taxon-name-part-type="family">Burmanniaceae</tp:taxon-name-part></tp:taxon-name>) from Kenya.</article-title><source>Kew Bulletin</source><volume>58</volume>(<issue>4</issue>): <fpage>951</fpage>–<lpage>955</lpage>. <ext-link xlink:type="simple" ext-link-type="doi" xlink:href="10.2307/4111208">https://doi.org/10.2307/4111208</ext-link></mixed-citation></ref><ref id="B26"><mixed-citation xmlns:xlink="http://www.w3.org/1999/xlink" xlink:type="simple"><institution xlink:type="simple">IUCN</institution> (<year>2012</year>) <source>IUCN Red List Categories and Criteria: Version 3.1. Second Edition.</source><publisher-name>IUCN</publisher-name>, <publisher-loc>Gland, Switzerland and Cambridge</publisher-loc>, <size units="page">32 pp</size>.</mixed-citation></ref><ref id="B50"><mixed-citation xmlns:xlink="http://www.w3.org/1999/xlink" xlink:type="simple"><person-group><name name-style="western"><surname>Verdcourt</surname><given-names>B</given-names></name></person-group> (<year>1969</year>) The genus <italic><tp:taxon-name><tp:taxon-name-part taxon-name-part-type="genus">Uvariodendron</tp:taxon-name-part></tp:taxon-name></italic> (Engl. &amp; Diels) R. E. Fries (<tp:taxon-name><tp:taxon-name-part taxon-name-part-type="family">Annonaceae</tp:taxon-name-part></tp:taxon-name>) in East Africa. Kew Bulletin 23(3): e511. <ext-link xlink:type="simple" ext-link-type="doi" xlink:href="10.2307/4117202">https://doi.org/10.2307/4117202</ext-link></mixed-citation></ref><ref id="B7"><mixed-citation xmlns:xlink="http://www.w3.org/1999/xlink" xlink:type="simple"><person-group><name name-style="western"><surname>Couvreur</surname><given-names>TLP</given-names></name></person-group> (<year>2009</year>) <article-title>Monograph of the syncarpous African genera <italic><tp:taxon-name><tp:taxon-name-part taxon-name-part-type="genus">Isolona</tp:taxon-name-part></tp:taxon-name></italic> and <italic><tp:taxon-name><tp:taxon-name-part taxon-name-part-type="genus">Monodora</tp:taxon-name-part></tp:taxon-name></italic> (<tp:taxon-name><tp:taxon-name-part taxon-name-part-type="family">Annonaceae</tp:taxon-name-part></tp:taxon-name>).</article-title><source>Systematic Botany Monographs</source><volume>87</volume>: <fpage>1</fpage>–<lpage>150</lpage>.</mixed-citation></ref></ref-list></tp:taxon-treatment>
