# Supplementary material for: Three new species of Uvariodendron (Annonaceae) from coastal East Africa in Kenya and Tanzania
Source: PhytoKeys. 2021 Mar 12;174:107–26. doi: 10.3897/phytokeys.174.61630 (PMC7979674; doi:10.3897/phytokeys.174.61630)
Supplement: XML Treatment for Polyceratocarpus oligocarpus [file phytokeys.174.61630-treatment4.xml]

<!DOCTYPE tp:taxon-treatment
  PUBLIC "-//TaxonX//DTD Taxonomic Treatment Publishing DTD v0 20100105//EN" "tax-treatment-NSO.dtd">
<tp:taxon-treatment xmlns:tp="http://www.plazi.org/taxpub"><tp:treatment-meta><kwd-group><label>Taxon classification</label><kwd><named-content xmlns:xlink="http://www.w3.org/1999/xlink" content-type="kingdom">Plantae</named-content></kwd><kwd><named-content xmlns:xlink="http://www.w3.org/1999/xlink" content-type="order">Magnoliales</named-content></kwd><kwd><named-content xmlns:xlink="http://www.w3.org/1999/xlink" content-type="family">Annonaceae</named-content></kwd></kwd-group><mixed-citation publication-type="journal"><person-group><name><surname>Dagallier</surname><given-names>Léo-Paul M.J.</given-names></name><name><surname>Mbago</surname><given-names>Frank M.</given-names></name><name><surname>Luke</surname><given-names>W.R. Quentin</given-names></name><name><surname>Couvreur</surname><given-names>Thomas L.P.</given-names></name></person-group><article-title>Three new species of <italic><tp:taxon-name><tp:taxon-name-part taxon-name-part-type="genus" reg="Uvariodendron">Uvariodendron</tp:taxon-name-part></tp:taxon-name></italic> (<tp:taxon-name><tp:taxon-name-part taxon-name-part-type="family">Annonaceae</tp:taxon-name-part></tp:taxon-name>) from coastal East Africa in Kenya and Tanzania</article-title><source>PhytoKeys</source><day>12</day><month>3</month><year>2021</year><volume>174</volume><fpage>107</fpage><lpage>126</lpage><pub-id pub-id-type="doi">10.3897/phytokeys.174.61630</pub-id></mixed-citation></tp:treatment-meta><tp:nomenclature><tp:taxon-name><object-id xmlns:xlink="http://www.w3.org/1999/xlink" content-type="arpha" xlink:type="simple">D0B89BE8-3FB4-5B15-9E53-3C082F51EC73</object-id>
            <tp:taxon-name-part taxon-name-part-type="genus" reg="Polyceratocarpus">Polyceratocarpus</tp:taxon-name-part>
            <tp:taxon-name-part taxon-name-part-type="species" reg="oligocarpus">oligocarpus</tp:taxon-name-part>
            <object-id xmlns:xlink="http://www.w3.org/1999/xlink" content-type="ipni" xlink:type="simple">urn:lsid:ipni.org:names:77215720-1</object-id>
          </tp:taxon-name><tp:taxon-authority>(Verdc.) Dagallier</tp:taxon-authority><tp:taxon-status xmlns:xlink="http://www.w3.org/1999/xlink" xlink:type="simple">comb. nov.</tp:taxon-status><tp:nomenclature-citation-list><tp:nomenclature-citation><tp:taxon-name>
                <tp:taxon-name-part taxon-name-part-type="genus" reg="Uvariodendron">Uvariodendron</tp:taxon-name-part> <tp:taxon-name-part taxon-name-part-type="species" reg="oligocarpum">oligocarpum</tp:taxon-name-part></tp:taxon-name><comment>Verdcourt, Kew Bulletin 41(2): 289, 1986.</comment></tp:nomenclature-citation></tp:nomenclature-citation-list></tp:nomenclature><tp:treatment-sec sec-type="material" id="SECID0EYSAG"><title>Type.</title><p>Tanzania – Tanga • J. Lovett 259 (holotype: K (K000198888)); Lushoto District, Ambangulu, West Usambara; alt. 1300 m; 2 Mar. 1984.</p><p>We examined 11 specimens (including the type specimen) of <italic><tp:taxon-name><tp:taxon-name-part taxon-name-part-type="genus" reg="Uvariodendron">Uvariodendron</tp:taxon-name-part> <tp:taxon-name-part taxon-name-part-type="species" reg="oligocarpum">oligocarpum</tp:taxon-name-part></tp:taxon-name></italic> Verdc. and found they have percurrent tertiary venation and pitted seeds. These characteristics are typical of the genus <italic><tp:taxon-name><tp:taxon-name-part taxon-name-part-type="genus" reg="Polyceratocarpus">Polyceratocarpus</tp:taxon-name-part></tp:taxon-name></italic> Engl. &amp; Diels (<xref ref-type="bibr" rid="B12">Couvreur et al. 2009</xref>, <xref ref-type="bibr" rid="B13">2012</xref>). Moreover, the fertile specimens observed have the combination of the following characters: outer petals ca. 35 mm long, 3 to 6 carpels, and 2 to 4 cylindrical and straight to slightly curved monocarps. This combination precludes these specimens from being identified as one of the two other species known from East Africa to date: <italic><tp:taxon-name><tp:taxon-name-part taxon-name-part-type="genus" reg="Polyceratocarpus">Polyceratocarpus</tp:taxon-name-part> <tp:taxon-name-part taxon-name-part-type="species" reg="scheffleri">scheffleri</tp:taxon-name-part></tp:taxon-name></italic> Engl. &amp; Diels that has “at least 20 [and] strongly curved” monocarps (<xref ref-type="bibr" rid="B51">Verdcourt 1971</xref>), and <italic><tp:taxon-name><tp:taxon-name-part taxon-name-part-type="genus" reg="Polyceratocarpus">Polyceratocarpus</tp:taxon-name-part> <tp:taxon-name-part taxon-name-part-type="species" reg="askhambryan-iringae">askhambryan-iringae</tp:taxon-name-part></tp:taxon-name></italic> A.R. Marshall &amp; D.M. Johnson that has outer petals 10–16 mm long (<xref ref-type="bibr" rid="B34">Marshall et al. 2016</xref>). Based on the above characters, they also cannot be included in any other accepted species from Central or West Africa that all have petals shorter than 25 mm long: <italic><tp:taxon-name><tp:taxon-name-part taxon-name-part-type="genus" reg="Polyceratocarpus">Polyceratocarpus</tp:taxon-name-part> <tp:taxon-name-part taxon-name-part-type="species" reg="angustifolius">angustifolius</tp:taxon-name-part></tp:taxon-name></italic> Paiva and <italic><tp:taxon-name><tp:taxon-name-part taxon-name-part-type="genus" reg="Polyceratocarpus">P.</tp:taxon-name-part> <tp:taxon-name-part taxon-name-part-type="species" reg="germanii">germanii</tp:taxon-name-part></tp:taxon-name></italic> Boutique, <italic><tp:taxon-name><tp:taxon-name-part taxon-name-part-type="genus" reg="Polyceratocarpus">P.</tp:taxon-name-part> <tp:taxon-name-part taxon-name-part-type="species" reg="gossweileri">gossweileri</tp:taxon-name-part></tp:taxon-name></italic> (Excell) Paiva, <italic><tp:taxon-name><tp:taxon-name-part taxon-name-part-type="genus" reg="Polyceratocarpus">P.</tp:taxon-name-part> <tp:taxon-name-part taxon-name-part-type="species" reg="laurifolius">laurifolius</tp:taxon-name-part></tp:taxon-name></italic> Paiva, <italic><tp:taxon-name><tp:taxon-name-part taxon-name-part-type="genus" reg="Polyceratocarpus">P.</tp:taxon-name-part> <tp:taxon-name-part taxon-name-part-type="species" reg="microtrichus">microtrichus</tp:taxon-name-part></tp:taxon-name></italic> (Engl. &amp; Diels) Ghesq. ex Pellegr., <italic><tp:taxon-name><tp:taxon-name-part taxon-name-part-type="genus" reg="Polyceratocarpus">P.</tp:taxon-name-part> <tp:taxon-name-part taxon-name-part-type="species" reg="parviflorus">parviflorus</tp:taxon-name-part></tp:taxon-name></italic> Ghesq., and <italic><tp:taxon-name><tp:taxon-name-part taxon-name-part-type="genus" reg="Polyceratocarpus">P.</tp:taxon-name-part> <tp:taxon-name-part taxon-name-part-type="species" reg="pellegrinii">pellegrinii</tp:taxon-name-part></tp:taxon-name></italic> Le Thomas (<xref ref-type="bibr" rid="B41">Pellegrin 1949</xref>, <xref ref-type="bibr" rid="B2">Boutique 1951</xref>, <xref ref-type="bibr" rid="B30">Le Thomas 1965</xref>, <xref ref-type="bibr" rid="B38">Paiva 1966</xref>). Thus, this species initially described as <italic><tp:taxon-name><tp:taxon-name-part taxon-name-part-type="genus" reg="Uvariodendron">Uvariodendron</tp:taxon-name-part> <tp:taxon-name-part taxon-name-part-type="species" reg="oligocarpum">oligocarpum</tp:taxon-name-part></tp:taxon-name></italic> Verdc. is here combined as <italic><tp:taxon-name><tp:taxon-name-part taxon-name-part-type="genus" reg="Polyceratocarpus">Polyceratocarpus</tp:taxon-name-part> <tp:taxon-name-part taxon-name-part-type="species" reg="oligocarpus">oligocarpus</tp:taxon-name-part></tp:taxon-name></italic> (Verdc.) Dagallier.</p></tp:treatment-sec><tp:treatment-sec sec-type="Other specimen examined" id="SECID0EKYAG"><title>Other specimen examined.</title><p>Tanzania – Tanga • A. Borhidi 86249 (K); Muheza District, East Usambaras Mts., Kwamkoro F.R. SE of Kwamkoro Tea Estate; alt. 1030 m; 28 Oct. 1986. • A. Borhidi 87241 (K); Muheza District, East Usambaras Mts., Kwamkoro F.R. bordering Kwamsambia F.R; alt. 990 m; 05 May. 1987. • L.-P.M.J. Dagallier 63 (<named-content xmlns:xlink="http://www.w3.org/1999/xlink" content-type="dwc:institutional_code" xlink:type="simple">DSM</named-content>, K, MPU (MPU1379122), P, WAG); Korogwe District, East Usambaras, Ambangulu, top of the mountain above the tea plantations; <named-content xmlns:xlink="http://www.w3.org/1999/xlink" content-type="dwc:verbatimCoordinates" xlink:type="simple"><named-content content-type="geo-json" specific-use="{&#34;type&#34;:&#34;Point&#34;,&#34;coordinates&#34;:[38.408611,-5.070278]}" id="NCID0EYYAG" xlink:type="simple">5°04'13.00"S, 38°24'31.00"E</named-content></named-content>; alt. 1320 m; 20 Nov. 2019. • A.R. Marshall 1457 (K, MO); Lushoto District, Ambangulu – PSP19, Ambangulu Tea Estate Forest, West Usambara Mountains; <named-content xmlns:xlink="http://www.w3.org/1999/xlink" content-type="dwc:verbatimCoordinates" xlink:type="simple"><named-content content-type="geo-json" specific-use="{&#34;type&#34;:&#34;Point&#34;,&#34;coordinates&#34;:[38.406725,-5.072414]}" id="NCID0EAZAG" xlink:type="simple">5°4'20.69"S, 38°24'24.21"E</named-content></named-content>; alt. 1294 m; 22 Mar. 2008. • A.R. Marshall 1695 (K); Lushoto District, Ambangulu – PSP19, Ambangulu Tea Estate Forest, West Usambara Mountains; <named-content xmlns:xlink="http://www.w3.org/1999/xlink" content-type="dwc:verbatimCoordinates" xlink:type="simple"><named-content content-type="geo-json" specific-use="{&#34;type&#34;:&#34;Point&#34;,&#34;coordinates&#34;:[38.406725,-5.072414]}" id="NCID0EIZAG" xlink:type="simple">5°4'20.69"S, 38°24'24.21"E</named-content></named-content>; alt. 1294 m; 24 Mar. 2008. • F.M. Mbago 3586 (<named-content xmlns:xlink="http://www.w3.org/1999/xlink" content-type="dwc:institutional_code" xlink:type="simple">DSM</named-content>); Lushoto District, Balangai forest near Tea estate; <named-content xmlns:xlink="http://www.w3.org/1999/xlink" content-type="dwc:verbatimCoordinates" xlink:type="simple"><named-content content-type="geo-json" specific-use="{&#34;type&#34;:&#34;Point&#34;,&#34;coordinates&#34;:[38.445028,-4.944789]}" id="NCID0EVZAG" xlink:type="simple">4°56'41.24"S, 38°26'42.10"E</named-content></named-content>; alt. 1505 m; 28 Jul. 2012. • F.M. Mbago 3760 (<named-content xmlns:xlink="http://www.w3.org/1999/xlink" content-type="dwc:institutional_code" xlink:type="simple">DSM</named-content>), Korogwe Kunga Forest Mavimo Kwemtonto; <named-content xmlns:xlink="http://www.w3.org/1999/xlink" content-type="dwc:verbatimCoordinates" xlink:type="simple"><named-content content-type="geo-json" specific-use="{&#34;type&#34;:&#34;Point&#34;,&#34;coordinates&#34;:[37.329461,-3.343653]}" id="NCID0EC1AG" xlink:type="simple">3°20'37.15"S, 37°19'46.06"E</named-content></named-content>; alt. 898 m; 23 Nov. 2016. • C.K. Ruffo 1730 (K); Muheza District, Kwamkoro F.R; alt. 950 m; 28 Oct. 1986. • C.K. Ruffo 1747 (K); Muheza District, Kwamkoro F.R; alt. 1000 m; 31 Jan. 1987. • C.K. Ruffo 1835 (K); Muheza District, Kwamkoro F.R; alt. 1050 m; 18 Sep. 1986.</p></tp:treatment-sec><ref-list><ref id="B12"><mixed-citation xmlns:xlink="http://www.w3.org/1999/xlink" xlink:type="simple"><person-group><name name-style="western"><surname>Couvreur</surname><given-names>TLP</given-names></name><name name-style="western"><surname>van der Ham</surname><given-names>RWJM</given-names></name><name name-style="western"><surname>Mbele</surname><given-names>YM</given-names></name><name name-style="western"><surname>Mbago</surname><given-names>FM</given-names></name><name name-style="western"><surname>Johnson</surname><given-names>DM</given-names></name></person-group> (<year>2009</year>) <article-title>Molecular and morphological characterization of a new monotypic genus of <tp:taxon-name><tp:taxon-name-part taxon-name-part-type="family">Annonaceae</tp:taxon-name-part></tp:taxon-name>, <italic><tp:taxon-name><tp:taxon-name-part taxon-name-part-type="genus">Mwasumbia</tp:taxon-name-part></tp:taxon-name></italic>, from Tanzania.</article-title><source>Systematic Botany</source><volume>34</volume>(<issue>2</issue>): <fpage>266</fpage>–<lpage>276</lpage>. <ext-link xlink:type="simple" ext-link-type="doi" xlink:href="10.1600/036364409788606398">https://doi.org/10.1600/036364409788606398</ext-link></mixed-citation></ref><ref id="B13"><mixed-citation xmlns:xlink="http://www.w3.org/1999/xlink" xlink:type="simple"><person-group><name name-style="western"><surname>Couvreur</surname><given-names>TLP</given-names></name><name name-style="western"><surname>Maas</surname><given-names>PJM</given-names></name><name name-style="western"><surname>Meinke</surname><given-names>S</given-names></name><name name-style="western"><surname>Johnson</surname><given-names>DM</given-names></name><name name-style="western"><surname>Kessler</surname><given-names>PJA</given-names></name></person-group> (<year>2012</year>) <article-title>Keys to the genera of <tp:taxon-name><tp:taxon-name-part taxon-name-part-type="family">Annonaceae</tp:taxon-name-part></tp:taxon-name>.</article-title><source>Botanical Journal of the Linnean Society</source><volume>169</volume>(<issue>1</issue>): <fpage>74</fpage>–<lpage>83</lpage>. <ext-link xlink:type="simple" ext-link-type="doi" xlink:href="10.1111/j.1095-8339.2012.01230.x">https://doi.org/10.1111/j.1095-8339.2012.01230.x</ext-link></mixed-citation></ref><ref id="B51"><mixed-citation xmlns:xlink="http://www.w3.org/1999/xlink" xlink:type="simple"><person-group><name name-style="western"><surname>Verdcourt</surname><given-names>B</given-names></name></person-group> (<year>1971</year>) Flora of Tropical East Africa: <tp:taxon-name><tp:taxon-name-part taxon-name-part-type="family">Annonaceae</tp:taxon-name-part></tp:taxon-name>. Kew Publishing, 131 pp. <ext-link xlink:type="simple" ext-link-type="doi" xlink:href="10.2307/4103132">https://doi.org/10.2307/4103132</ext-link></mixed-citation></ref><ref id="B34"><mixed-citation xmlns:xlink="http://www.w3.org/1999/xlink" xlink:type="simple"><person-group><name name-style="western"><surname>Marshall</surname><given-names>AR</given-names></name><name name-style="western"><surname>Couvreur</surname><given-names>TLP</given-names></name><name name-style="western"><surname>Summers</surname><given-names>AL</given-names></name><name name-style="western"><surname>Deere</surname><given-names>NJ</given-names></name><name name-style="western"><surname>Luke</surname><given-names>WRQ</given-names></name><name name-style="western"><surname>Ndangalasi</surname><given-names>HJ</given-names></name><name name-style="western"><surname>Sparrow</surname><given-names>S</given-names></name><name name-style="western"><surname>Johnson</surname><given-names>DM</given-names></name></person-group> (<year>2016</year>) <article-title>A new species in the tree genus <italic><tp:taxon-name><tp:taxon-name-part taxon-name-part-type="genus">Polyceratocarpus</tp:taxon-name-part></tp:taxon-name></italic> (<tp:taxon-name><tp:taxon-name-part taxon-name-part-type="family">Annonaceae</tp:taxon-name-part></tp:taxon-name>) from the <italic>Udzungwa</italic> Mountains of Tanzania.</article-title><source>PhytoKeys</source><volume>63</volume>: <fpage>63</fpage>–<lpage>76</lpage>. <ext-link xlink:type="simple" ext-link-type="doi" xlink:href="10.3897/phytokeys.63.6262">https://doi.org/10.3897/phytokeys.63.6262</ext-link></mixed-citation></ref><ref id="B41"><mixed-citation xmlns:xlink="http://www.w3.org/1999/xlink" xlink:type="simple"><person-group><name name-style="western"><surname>Pellegrin</surname><given-names>F</given-names></name></person-group> (<year>1949</year>) Les Annonacées du Gabon (suite). Bulletin de la Société Botanique de France 96(sup1): 52–73. <ext-link xlink:type="simple" ext-link-type="doi" xlink:href="10.1080/00378941.1949.10839814">https://doi.org/10.1080/00378941.1949.10839814</ext-link></mixed-citation></ref><ref id="B2"><mixed-citation xmlns:xlink="http://www.w3.org/1999/xlink" xlink:type="simple"><person-group><name name-style="western"><surname>Boutique</surname><given-names>R</given-names></name></person-group> (<year>1951</year>) <article-title>Annonacées nouvelles de la flore du Congo Belge et du Ruanda-Urundi.</article-title><source>Bulletin du Jardin botanique de l’État a Bruxelles</source><volume>21</volume>: <fpage>95</fpage>–<lpage>126</lpage>. <ext-link xlink:type="simple" ext-link-type="doi" xlink:href="10.2307/3666813">https://doi.org/10.2307/3666813</ext-link></mixed-citation></ref><ref id="B30"><mixed-citation xmlns:xlink="http://www.w3.org/1999/xlink" xlink:type="simple"><person-group><name name-style="western"><surname>Le Thomas</surname><given-names>A</given-names></name></person-group> (<year>1965</year>) Notes sur quelques Annonacées ouest-africaines. Adansonia ser. 2.</mixed-citation></ref><ref id="B38"><mixed-citation xmlns:xlink="http://www.w3.org/1999/xlink" xlink:type="simple"><person-group><name name-style="western"><surname>Paiva</surname><given-names>JAR</given-names></name></person-group> (<year>1966</year>) <article-title>Revisão das <tp:taxon-name><tp:taxon-name-part taxon-name-part-type="family">Annonaceae</tp:taxon-name-part></tp:taxon-name> de Angola.</article-title><source>Memórias da Sociedade Broteriana</source><volume>19</volume>: <fpage>5</fpage>–<lpage>124</lpage>.</mixed-citation></ref></ref-list></tp:taxon-treatment>
